# Supplementary material for: The within-host population dynamics of Mycobacterium tuberculosis vary with treatment efficacy
Source: Genome Biol. 2017 Apr 19;18:71. doi: 10.1186/s13059-017-1196-0 (PMC5395877; doi:10.1186/s13059-017-1196-0)
Supplement: Supplementary file 2 — Patient-level data on bacterial populations, including the heterogeneity of the population and the burden of infection. (CSV 1 kb) [file 13059_2017_1196_MOESM2_ESM.csv]

	DRUG	TIME	TIME_TO_POSITIVITY_MGIT	DEPTH	NON_EFFICACIOUS	PATIENT_ID	vSNP_COUNT
0	DS	0	6	1106.8	0	Patient01	3
1	DS	2	17	1482.9	0	Patient01	9
2	DS	4	19	1266.7	0	Patient01	6
3	DS	6	19	1515.6	0	Patient01	4
4	DS	0	17	1424.5	0	Patient02	10
5	DS	2	14	1360.2	0	Patient02	16
6	DS	4	27	1269.4	0	Patient02	6
7	DS	6	27	1454.0	0	Patient02	2
8	Hr	0	10	1388.3	0	Patient06	4
9	Hr	2	15	353.4	0	Patient06	1
10	Hr	4	17	1431.0	0	Patient06	6
11	Hr	6	19	1339.4	0	Patient06	4
12	Hr	8	21	1308.3	0	Patient06	6
13	Hr	0	27	1398.2	0	Patient07	4
14	Hr	2	12	1093.7	0	Patient07	12
15	Hr	4	13	1683.1	0	Patient07	12
16	Hr	6	15	855.1	0	Patient07	9
17	Hr	8	19	991.8	0	Patient07	4
18	MDR	0	14	1664.6	1	Patient11	12
19	MDR	2	11	700.2	1	Patient11	21
20	MDR	4	16	1485.8	1	Patient11	25
21	MDR	6	19	1431.6	1	Patient11	24
22	MDR	8	10	1268.8	1	Patient11	3
23	DS	0	11	1311.7	0	Patient03	0
24	DS	2	20	1039.1	0	Patient03	10
25	DS	6	16	708.8	0	Patient03	3
26	DS	8	26	1284.8	0	Patient03	0
27	DS	0	13	948.0	0	Patient04	17
28	DS	4	21	1097.8	0	Patient04	2
29	MDR	0	5	1724.7	1	Patient12	21
30	MDR	2	4	904.3	1	Patient12	14
31	MDR	4	5	822.6	1	Patient12	11
32	MDR	6	6	1790.7	1	Patient12	18
33	MDR	8	6	1422.4	1	Patient12	16
34	DS	0	11	1026.5	0	Patient05	11
35	DS	2	14	1059.2	0	Patient05	8
36	DS	4	16	1018.3	0	Patient05	7
37	DS	6	16	956.4	0	Patient05	9
38	DS	8	27	1562.6	0	Patient05	2
39	Hr	0	7	775.9	0	Patient08	0
40	Hr	2	11	1350.7	0	Patient08	0
41	Hr	4	13	1425.0	0	Patient08	12
42	Hr	6	15	1356.9	0	Patient08	4
43	Hr	8	16	1002.2	0	Patient08	4
44	MDR	0	21	1237.1	1	Patient09	8
45	MDR	2	21	858.0	1	Patient09	11
46	MDR	4	26	1532.2	1	Patient09	2
47	MDR	6	23	1718.9	1	Patient09	15
48	MDR	0	8	2101.0	1	Patient10	50
49	MDR	4	16	1262.8	1	Patient10	9
50	MDR	6	15	940.8	1	Patient10	12
51	MDR	8	15	1372.6	1	Patient10	13
