# Supplementary material for: The within-host population dynamics of Mycobacterium tuberculosis vary with treatment efficacy
Source: Genome Biol. 2017 Apr 19;18:71. doi: 10.1186/s13059-017-1196-0 (PMC5395877; doi:10.1186/s13059-017-1196-0)
Supplement: Supplementary file 3 — v-SNP data. All collected and calculated information for the detected v-SNPs. (CSV 36 kb) [file 13059_2017_1196_MOESM3_ESM.csv]

	FREQUENCY	GENE	LOCUS	LOG_FREQ	NON_EFFICACIOUS	PATIENT_ID	RESISTANCE	SNP_TYPE	TIME	TRANSITION	WT_CODON
0	0.0932	Rv0143c-Rv0144	170230	-2.3730075572905918	0	Patient01	DS	IGR	0	1	-
1	0.0577	Rv3095	3464199	-2.852498105468084	0	Patient01	DS	NSY	0	0	GAC
2	0.392	Rv3689	4131243	-0.9364934391916744	0	Patient01	DS	NSY	0	1	GGG
3	0.0152	Rv0143c-Rv0144	170230	-4.186459851129906	0	Patient01	DS	IGR	2	1	-
4	0.06509999999999999	Rv3095	3464199	-2.731830729767613	0	Patient01	DS	NSY	2	0	GAC
5	0.4745	Rv3689	4131243	-0.7454936609321544	0	Patient01	DS	NSY	2	1	GGG
6	0.0679	Rv0144	170621	-2.6897192444174864	0	Patient01	DS	NSY	2	1	GAG
7	0.0983	Rv0457c	548734	-2.3197312518290163	0	Patient01	DS	NSY	2	1	GCC
8	0.0176	Rv2582	2907406	-4.039856376938031	0	Patient01	DS	NSY	2	0	GAC
9	0.0161	Rv3124	3489824	-4.1289360069917205	0	Patient01	DS	NSY	2	0	GTG
10	0.1364	Rv3379c	3794322	-1.9921635335727756	0	Patient01	DS	SYN	2	1	TAT
11	0.0192	Rv3499c	3918847	-3.9528449999484017	0	Patient01	DS	SYN	2	0	CCA
12	0.29350000000000004	Rv0143c-Rv0144	170230	-1.2258776397139857	0	Patient01	DS	IGR	4	1	-
13	0.0732	Rv3095	3464199	-2.614559858014871	0	Patient01	DS	NSY	4	0	GAC
14	0.6462	Rv3689	4131243	-0.4366462255917392	0	Patient01	DS	NSY	4	1	GGG
15	0.046500000000000014	Rv1409	1585385	-3.0683029663888264	0	Patient01	DS	SYN	4	0	CGC
16	0.0153	Rv1825-Rv1826	2071922	-4.179902450583747	0	Patient01	DS	IGR	4	1	-
17	0.0227	Rv1974	2217683	-3.78539035449478	0	Patient01	DS	NSY	4	0	CAG
18	0.0848	Rv0143c-Rv0144	170230	-2.46745973618428	0	Patient01	DS	IGR	6	1	-
19	0.0979	Rv3095	3464199	-2.3238087294456724	0	Patient01	DS	NSY	6	0	GAC
20	0.7054	Rv3689	4131243	-0.3489902611801854	0	Patient01	DS	NSY	6	1	GGG
21	0.0617	CFBS_2204-CFBS_2205	2338108	-2.785471348070795	0	Patient01	DS	IGR	6	0	-
22	0.0321	Rv0115-Rv0116c	140242	-3.438899248846167	0	Patient02	DS	IGR	0	1	-
23	0.0497	Rv0552	644429	-3.0017503458795542	0	Patient02	DS	NSY	0	1	GAG
24	0.0087	Rv0657c	753589	-4.744432253321599	0	Patient02	DS	NSY	0	0	GAC
25	0.0315	Rv0846c	944158	-3.4577677331505496	0	Patient02	DS	NSY	0	1	AAG
26	0.0231	Rv1165	1294523	-3.7679226614543886	0	Patient02	DS	NSY	0	1	GCG
27	0.07440000000000001	Rv1181	1317444	-2.5982993371430907	0	Patient02	DS	SYN	0	1	AGC
28	0.0161	Rv1481	1671979	-4.1289360069917205	0	Patient02	DS	SYN	0	1	CCG
29	0.2047	CFBS_3519	3704434	-1.5862097863148932	0	Patient02	DS	NSY	0	1	CGC
30	0.1506	Rv3596c	4040535	-1.893127963616344	0	Patient02	DS	NSY	0	1	GAA
31	0.0131	Rv3823c	4290715	-4.335143048775032	0	Patient02	DS	NSY	0	1	AGC
32	0.0277	Rv0657c	753589	-3.5863228657888437	0	Patient02	DS	NSY	2	0	GAC
33	0.0053	CFBS_3519	3704434	-5.240048458424061	0	Patient02	DS	NSY	2	1	CGC
34	0.0522	Rv3596c	4040535	-2.952672784093544	0	Patient02	DS	NSY	2	1	GAA
35	0.0062	Rv3823c	4290715	-5.083205986931091	0	Patient02	DS	NSY	2	1	AGC
36	0.0206	Rv0514	606268	-3.8824642031866015	0	Patient02	DS	SYN	2	1	GGC
37	0.0297	Rv0570	661504	-3.516608233173483	0	Patient02	DS	SYN	2	0	GCC
38	0.0287	Rv0658c	753747	-3.5508581562165618	0	Patient02	DS	SYN	2	1	CTA
39	0.0254	Rv1133c-Rv1134	1261842	-3.6730061049576466	0	Patient02	DS	IGR	2	1	-
40	0.215	Rv1512	1704548	-1.5371172508544744	0	Patient02	DS	SYN	2	1	GCC
41	0.0268	Rv1783	2020810	-3.6193533914653258	0	Patient02	DS	SYN	2	1	CTC
42	0.0154	Rv2071c	2328280	-4.173387769562553	0	Patient02	DS	NSY	2	1	GAG
43	0.0212	Rv2205c	2470131	-3.8537540973041695	0	Patient02	DS	NSY	2	0	CAC
44	0.2767	Rv2404c	2702109	-1.2848213921892568	0	Patient02	DS	SYN	2	0	ACC
45	0.2665	Rv2973c	3328524	-1.322381035376238	0	Patient02	DS	NSY	2	0	TCT
46	0.0214	Rv3786c	4232644	-3.8443643569543307	0	Patient02	DS	SYN	2	0	GTT
47	0.0179	Rv3908	4393505	-4.022954566135428	0	Patient02	DS	SYN	2	1	CGG
48	0.32030000000000003	Rv3823c	4290715	-1.1384972223670244	0	Patient02	DS	NSY	4	1	AGC
49	0.1574	Rv0777	871118	-1.8489649429988344	0	Patient02	DS	NSY	4	1	ACT
50	0.5135000000000001	Rv0963c	1075718	-0.666505249613524	0	Patient02	DS	NSY	4	1	CCG
51	0.0783	Rv0987	1104693	-2.54720767598538	0	Patient02	DS	NSY	4	1	ATA
52	0.1394	Rv1190	1333460	-1.9704077806557136	0	Patient02	DS	NSY	4	1	CCC
55	0.5517	Rv2710	3023049	-0.5947508587037521	0	Patient02	DS	NSY	4	1	GAA
56	1.0	Rv2205c	2470131	0.0	0	Patient02	DS	NSY	6	0	CAC
57	0.993	Rv3786c	4232644	-0.007024614936964465	0	Patient02	DS	SYN	6	0	GTT
58	0.0167	Rv0490-Rv0491	580799	-4.092346559559427	0	Patient06	Hr	IGR	0	1	-
59	0.1175	Rv1552	1758156	-2.1413169453979237	0	Patient06	Hr	NSY	0	1	ACG
60	0.0268	Rv1682	1906650	-3.6193533914653258	0	Patient06	Hr	NSY	0	0	AAG
61	0.0212	Rv1777	2011715	-3.8537540973041695	0	Patient06	Hr	NSY	0	0	CGC
62	0.5338	Rv0124-Rv0125	150999	-0.6277340420117132	0	Patient06	Hr	IGR	2	1	-
63	0.8343	Rv0124-Rv0125	150999	-0.18116222907410812	0	Patient06	Hr	IGR	4	1	-
64	0.042	Rv0171	201197	-3.1700856606987684	0	Patient06	Hr	NSY	4	0	ATC
65	0.1186	Rv1256c	1404092	-2.131998792418512	0	Patient06	Hr	NSY	4	0	CAG
66	0.0339	Rv1626	1828406	-3.3843402645957323	0	Patient06	Hr	NSY	4	1	GCC
67	0.0265	Rv1792	2030604	-3.6306105459899607	0	Patient06	Hr	SYN	4	1	GAA
68	0.1909	Rv2187	2448252	-1.6560055482504352	0	Patient06	Hr	SYN	4	1	GAC
69	0.4436	Rv0124-Rv0125	150999	-0.8128320235059251	0	Patient06	Hr	IGR	6	1	-
70	0.3616	Rv0567-Rv0568	659439	-1.0172166504641156	0	Patient06	Hr	IGR	6	0	-
71	0.3670000000000001	Rv1823	2070074	-1.0023934309275666	0	Patient06	Hr	NSY	6	1	CTC
72	0.3098	Rv1863c	2111339	-1.1718283509993688	0	Patient06	Hr	NSY	6	0	TGC
73	0.9987	Rv0124-Rv0125	150999	-0.0013008457330480696	0	Patient06	Hr	IGR	8	1	-
74	0.0552	Rv0175	206908	-2.8967923256990877	0	Patient06	Hr	NSY	8	0	GAG
75	0.0329	Rv0175	206909	-3.4142826212108113	0	Patient06	Hr	NSY	8	0	GAG
76	0.016	Rv0823c	916691	-4.135166556742356	0	Patient06	Hr	NSY	8	1	GCG
77	0.052300000000000006	Rv0861c-Rv0862c	960271	-2.9507589079112595	0	Patient06	Hr	IGR	8	0	-
78	0.0486	CFBS_1773-CFBS_1774	1901687	-3.024131748075689	0	Patient06	Hr	IGR	8	0	-
79	0.0155	Rv1478	1668949	-4.166915255056936	0	Patient07	Hr	SYN	0	1	GCC
80	0.6197	Rv2280	2551722	-0.4785197890140752	0	Patient07	Hr	SYN	0	1	CTG
81	0.0318	Rv2391	2685164	-3.4482889891960062	0	Patient07	Hr	SYN	0	0	GGA
82	0.0665	Rv3506	3925848	-2.7105533313203285	0	Patient07	Hr	NSY	0	1	GGA
83	0.0699	Rv1478	1668949	-2.660689629742373	0	Patient07	Hr	SYN	2	1	GCC
84	0.8051	Rv2280	2551722	-0.21678878567620194	0	Patient07	Hr	SYN	2	1	CTG
85	0.0415	Rv0320	388138	-3.1820618517454844	0	Patient07	Hr	NSY	2	0	GCT
86	0.0228	Rv1319c	1480945	-3.7809947430217417	0	Patient07	Hr	SYN	2	0	ACG
87	0.0212	Rv1319c	1480948	-3.8537540973041695	0	Patient07	Hr	SYN	2	1	GAG
88	0.019	Rv1319c	1480972	-3.963316299815697	0	Patient07	Hr	SYN	2	1	GAA
90	0.1286	CFBS_2204-CFBS_2205	2338108	-2.051048467178618	0	Patient07	Hr	IGR	2	0	-
91	0.0274	Rv2223c	2495104	-3.5972122655881127	0	Patient07	Hr	NSY	2	0	GCG
92	0.0232	Rv2724c	3036585	-3.7636030003098733	0	Patient07	Hr	NSY	2	1	GGG
93	0.08449999999999999	Rv2724c-Rv2725c	3037362	-2.471003744619009	0	Patient07	Hr	IGR	2	0	-
94	0.0447	Rv2939	3275142	-3.1077817773626135	0	Patient07	Hr	NSY	2	1	TGG
95	0.0197	CFBS_3727-CFBS_3728	3945254	-3.927136643238194	0	Patient07	Hr	IGR	2	1	-
96	0.0181	Rv1478	1668949	-4.011843340710357	0	Patient07	Hr	SYN	4	1	GCC
97	0.6773	Rv2280	2551722	-0.3896409727612791	0	Patient07	Hr	SYN	4	1	CTG
98	0.0392	Rv0191	222526	-3.23907853218572	0	Patient07	Hr	NSY	4	1	ACC
99	0.041100000000000005	Rv2946c	3291908	-3.1917471574799485	0	Patient07	Hr	SYN	4	0	CCA
100	0.0277	Rv3447c	3864945	-3.5863228657888437	0	Patient07	Hr	SYN	4	1	CTG
101	0.036000000000000004	Rv3491	3909985	-3.324236340526027	0	Patient07	Hr	SYN	4	1	CTC
102	0.0363	CFBS_3727-CFBS_3728	3945236	-3.315937537711332	0	Patient07	Hr	IGR	4	0	-
103	0.0295	CFBS_3727-CFBS_3728	3945237	-3.523365015636363	0	Patient07	Hr	IGR	4	0	-
104	0.0401	CFBS_3727-CFBS_3728	3945240	-3.216378944669614	0	Patient07	Hr	IGR	4	0	-
105	0.134	CFBS_3727-CFBS_3728	3945244	-2.0099154790312257	0	Patient07	Hr	IGR	4	0	-
106	0.0271	Rv3691	4133472	-3.6082215510964817	0	Patient07	Hr	NSY	4	0	CTT
107	0.0178	Rv3708c	4152147	-4.028556821684099	0	Patient07	Hr	NSY	4	1	GAG
108	1.0	Rv2280	2551722	0.0	0	Patient07	Hr	SYN	6	1	CTG
109	0.0191	Rv0467	557847	-3.958066943929553	0	Patient07	Hr	SYN	6	0	CCC
110	0.0188	Rv0772	864785	-3.9738984091462335	0	Patient07	Hr	NSY	6	0	GTG
111	0.0156	Rv1315	1470815	-4.1604843647266465	0	Patient07	Hr	SYN	6	1	GGA
112	0.0257	Rv1459c	1644845	-3.6612642870809626	0	Patient07	Hr	NSY	6	0	ACC
113	0.0175	Rv2169c	2431609	-4.045554398052668	0	Patient07	Hr	NSY	6	0	ACC
114	0.0232	Rv2470	2773281	-3.7636030003098733	0	Patient07	Hr	NSY	6	0	GTG
115	0.0156	Rv2794c	3103340	-4.1604843647266465	0	Patient07	Hr	NSY	6	0	ACC
116	0.0174	Rv3778c-Rv3779	4224962	-4.051285072761654	0	Patient07	Hr	IGR	6	0	-
117	0.7574	Rv2280	2551722	-0.27786376351444264	0	Patient07	Hr	SYN	8	1	CTG
118	0.0415	Rv0405	489304	-3.1820618517454844	0	Patient07	Hr	NSY	8	1	CAT
119	0.0362	Rv1533	1734067	-3.318696160150412	0	Patient07	Hr	NSY	8	0	CCG
120	0.06	Rv3644c	4082191	-2.8134107167600364	0	Patient07	Hr	SYN	8	1	GTC
121	0.0156	Rv0927c	1034054	-4.1604843647266465	1	Patient11	MDR	NSY	0	0	CTG
122	0.0891	Rv0970	1081122	-2.4179959445053734	1	Patient11	MDR	NSY	0	0	CTG
123	0.88	Rv1129c	1253375	-0.12783337150988489	1	Patient11	MDR	NSY	0	1	GAC
124	0.7634000000000001	Rv1197	1340667	-0.2699731386710076	1	Patient11	MDR	SYN	0	1	TCA
125	0.8534999999999999	Rv1354c	1520603	-0.15840973674764186	1	Patient11	MDR	NSY	0	1	CTG
126	0.0848	Rv1815-Rv1816	2058210	-2.46745973618428	1	Patient11	MDR	IGR	0	0	-
127	0.08689999999999999	Rv1862	2109985	-2.442997246710791	1	Patient11	MDR	NSY	0	1	GCG
128	0.0632	Rv2059	2315978	-2.761450977829325	1	Patient11	MDR	NSY	0	1	GCG
129	0.0509	Rv2544	2867612	-2.97789235542566	1	Patient11	MDR	SYN	0	1	AAA
130	0.044500000000000005	Rv3244c	3624492	-3.1122660898099426	1	Patient11	MDR	NSY	0	1	ACG
131	0.0958	Rv3439c	3858673	-2.3454925940053224	1	Patient11	MDR	SYN	0	0	GCC
132	0.0665	Rv3883c	4364594	-2.7105533313203285	1	Patient11	MDR	NSY	0	1	CTG
133	0.0095	Rv0970	1081122	-4.656463480375642	1	Patient11	MDR	NSY	2	0	CTG
134	0.8704000000000001	Rv1129c	1253375	-0.1388024028804588	1	Patient11	MDR	NSY	2	1	GAC
135	0.6858	Rv1197	1340667	-0.3771692389533171	1	Patient11	MDR	SYN	2	1	TCA
136	0.8795000000000001	Rv1354c	1520603	-0.12840171480452411	1	Patient11	MDR	NSY	2	1	CTG
137	0.0155	Rv3244c	3624492	-4.166915255056936	1	Patient11	MDR	NSY	2	1	ACG
138	0.0291	Rv0002	2752	-3.5370171048046903	1	Patient11	MDR	NSY	2	0	GTG
139	0.0154	Rv0730	822934	-4.173387769562553	1	Patient11	MDR	SYN	2	1	GCC
140	0.0205	Rv0731c	823950	-3.887330392837775	1	Patient11	MDR	NSY	2	0	GAA
141	0.0251	Rv0980c-Rv0981	1096633	-3.6848874328443992	1	Patient11	MDR	IGR	2	0	-
142	0.0087	MTB000064	1471660	-4.744432253321599	1	Patient11	MDR	-	2	0	-
143	0.0264	Rv1382	1555595	-3.6343912688298663	1	Patient11	MDR	NSY	2	1	GAG
144	0.0249	Rv1507c	1697413	-3.6928874755114753	1	Patient11	MDR	NSY	2	0	GTC
145	0.0197	Rv1525	1720069	-3.927136643238194	1	Patient11	MDR	NSY	2	0	CAC
146	0.013	Rv1682	1906806	-4.3428059215206005	1	Patient11	MDR	NSY	2	0	CAG
147	0.0171	Rv2012-Rv2013	2259873	-4.068676815473522	1	Patient11	MDR	IGR	2	0	-
148	0.0363	Rv2384	2677194	-3.315937537711332	1	Patient11	MDR	NSY	2	1	CGC
149	0.0449	Rv3331	3717700	-3.103317484233928	1	Patient11	MDR	NSY	2	1	CAC
150	0.1807	Rv3470c	3887628	-1.7109170813839545	1	Patient11	MDR	NSY	2	0	GTG
151	0.017	Rv3502c	3921759	-4.0745419349259215	1	Patient11	MDR	SYN	2	1	GCC
152	0.0356	Rv3795	4248018	-3.3354096411241523	1	Patient11	MDR	NSY	2	1	GTG
153	0.0161	Rv3820c	4284913	-4.1289360069917205	1	Patient11	MDR	NSY	2	0	GTA
154	0.8745999999999999	Rv1129c	1253375	-0.1339886400033169	1	Patient11	MDR	NSY	4	1	GAC
155	0.8852	Rv1354c	1520603	-0.12194167080524247	1	Patient11	MDR	NSY	4	1	CTG
156	0.0268	Rv0730	822934	-3.6193533914653258	1	Patient11	MDR	SYN	4	1	GCC
157	0.0076	Rv1507c	1697413	-4.879607031689852	1	Patient11	MDR	NSY	4	0	GTC
158	0.0462	Rv1682	1906806	-3.074775480894444	1	Patient11	MDR	NSY	4	0	CAG
159	0.30820000000000003	Rv3470c	3887628	-1.1770063560961217	1	Patient11	MDR	NSY	4	0	GTG
160	0.008199999999999999	Rv3502c	3921759	-4.803621124711929	1	Patient11	MDR	SYN	4	1	GCC
161	0.0152	Rv3795	4248018	-4.186459851129906	1	Patient11	MDR	NSY	4	1	GTG
162	0.0368	Rv0117	141999	-3.302257433807252	1	Patient11	MDR	NSY	4	1	CCG
163	0.0253	Rv0663	757143	-3.6769508832486624	1	Patient11	MDR	NSY	4	0	CTC
164	0.0984	Rv0816c	910003	-2.318714474923929	1	Patient11	MDR	NSY	4	1	ACA
165	0.0377	Rv0880	979167	-3.278095184528172	1	Patient11	MDR	SYN	4	1	GTA
166	0.0335	Rv2177c-Rv2178c	2440299	-3.396209840151116	1	Patient11	MDR	IGR	4	1	-
167	0.0362	Rv2296	2568308	-3.318696160150412	1	Patient11	MDR	NSY	4	1	GGT
168	0.0054	Rv2308-MTB000028	2581390	-5.221356325411908	1	Patient11	MDR	IGR	4	1	-
169	0.0335	Rv2339	2617077	-3.396209840151116	1	Patient11	MDR	SYN	4	1	TCA
170	0.0139	Rv2405-Rv2406c	2703972	-4.275866438845491	1	Patient11	MDR	IGR	4	1	-
171	0.0191	Rv2874	3185022	-3.958066943929553	1	Patient11	MDR	NSY	4	0	CGA
172	0.0152	Rv2931	3245482	-4.186459851129906	1	Patient11	MDR	NSY	4	0	CAC
173	0.0154	Rv2932	3253539	-4.173387769562553	1	Patient11	MDR	NSY	4	1	CAC
174	0.028	Rv3190c	3556651	-3.575550768806933	1	Patient11	MDR	NSY	4	1	AAC
175	0.0388	Rv3270	3651392	-3.2493350323529087	1	Patient11	MDR	SYN	4	1	GTG
176	0.0298	Rv3802c	4263798	-3.513246885470778	1	Patient11	MDR	NSY	4	1	AAC
177	0.0371	Rv3810-Rv3811	4274704	-3.294138309368748	1	Patient11	MDR	IGR	4	0	-
178	0.0194	Rv3864	4341296	-3.9424822129128554	1	Patient11	MDR	NSY	4	1	GCC
179	0.6722	Rv1129c	1253375	-0.3971993636911317	1	Patient11	MDR	NSY	6	1	GAC
180	0.6729999999999999	Rv1354c	1520603	-0.39600994933740935	1	Patient11	MDR	NSY	6	1	CTG
181	0.16079999999999994	MTB000064	1471660	-1.8275939222372712	1	Patient11	MDR	-	6	0	-
182	0.2059	Rv1507c	1697413	-1.5803646649483931	1	Patient11	MDR	NSY	6	0	GTC
183	0.3038	Rv3470c	3887628	-1.1913856888204646	1	Patient11	MDR	NSY	6	0	GTG
184	0.2	Rv3795	4248018	-1.6094379124341005	1	Patient11	MDR	NSY	6	1	GTG
185	0.1978	Rv2308-MTB000028	2581390	-1.6204988597935253	1	Patient11	MDR	IGR	6	1	-
186	0.0181	Rv2405-Rv2406c	2703972	-4.011843340710357	1	Patient11	MDR	IGR	6	1	-
187	0.841	Rv0261c-Rv0262c	314299	-0.17316361900918906	1	Patient11	MDR	IGR	6	0	-
188	0.0591	Rv0402c	480604	-2.8285243545700847	1	Patient11	MDR	NSY	6	0	TTT
189	0.6629999999999999	Rv0749	841494	-0.4109802887962747	1	Patient11	MDR	SYN	6	0	CTC
190	0.6616	Rv0749	841495	-0.4130941352726555	1	Patient11	MDR	NSY	6	1	ATG
191	0.6846	MTB000064	1471656	-0.37892055288605214	1	Patient11	MDR	-	6	1	-
192	0.0625	Rv1329c	1498580	-2.772588722239781	1	Patient11	MDR	NSY	6	0	TGC
193	0.0215	Rv1469	1658473	-3.83970234384852	1	Patient11	MDR	NSY	6	0	TGG
194	0.8602	Rv1530	1731853	-0.15059035863250114	1	Patient11	MDR	NSY	6	0	TTG
195	0.858	Rv2043c-Rv2044c	2289252	-0.15315117949417478	1	Patient11	MDR	IGR	6	1	-
196	0.1968	Rv2267c	2541984	-1.625567294363984	1	Patient11	MDR	NSY	6	0	GTC
197	0.8462000000000001	Rv2427A-Rv2428	2726119	-0.16699954069616987	1	Patient11	MDR	IGR	6	0	-
198	0.8637999999999999	Rv2897c	3206526	-0.14641401845553642	1	Patient11	MDR	NSY	6	0	GCC
199	0.0159	Rv2921c	3233568	-4.141436169755951	1	Patient11	MDR	NSY	6	0	GAG
200	0.3091	Rv3233c	3610174	-1.1740904298440664	1	Patient11	MDR	SYN	6	1	CGG
201	0.8662000000000001	Rv3260c-Rv3261	3640256	-0.14363945020161067	1	Patient11	MDR	IGR	6	0	-
202	0.8529000000000001	Rv3587c-Rv3588c	4029854	-0.15911297165707314	1	Patient11	MDR	IGR	6	0	-
203	0.6607999999999999	Rv1197	1340667	-0.4143040567753689	1	Patient11	MDR	SYN	8	1	TCA
204	0.731	Rv1563c	1767490	-0.3133418192323586	1	Patient11	MDR	NSY	8	0	ACC
207	0.2644	Rv3084	3450916	-1.3302921710046058	1	Patient11	MDR	NSY	8	0	GTC
208	0.0774	Rv0425c	515114	-2.5587684983864563	0	Patient03	DS	NSY	2	1	GGC
209	0.0266	Rv0686	786793	-3.626844063194484	0	Patient03	DS	SYN	2	0	CGG
210	0.0776	Rv1310	1465867	-2.5561878517929637	0	Patient03	DS	NSY	2	0	GAC
211	0.5619	Rv1486c	1676697	-0.5764313808639846	0	Patient03	DS	NSY	2	1	TCG
212	0.0232	Rv1664	1890637	-3.7636030003098733	0	Patient03	DS	NSY	2	1	TGC
213	0.0737	Rv2182c	2445066	-2.6077524797868463	0	Patient03	DS	SYN	2	1	CCC
214	0.0718	Rv2281	2553232	-2.6338708029279587	0	Patient03	DS	NSY	2	0	GAT
215	0.049100000000000005	Rv3207c	3584293	-3.0138962441816624	0	Patient03	DS	SYN	2	1	GGT
216	0.0563	Rv3479	3898094	-2.877060743836493	0	Patient03	DS	NSY	2	1	CCA
217	0.0052	Rv3619c	4060230	-5.259096653394756	0	Patient03	DS	SYN	2	1	CAC
218	0.3625	Rv3619c	4060230	-1.0147308046874075	0	Patient03	DS	SYN	6	1	CAC
219	0.7071	Rv0332	397852	-0.346583180371942	0	Patient03	DS	SYN	6	0	GCC
220	0.0187	Rv1015c	1133976	-3.9792317551215963	0	Patient03	DS	NSY	6	0	GCC
223	0.12619999999999998	Rv0118c	142158	-2.0698873288750246	0	Patient04	DS	SYN	0	0	GCA
224	0.0272	Rv0226c	270691	-3.6045383056801854	0	Patient04	DS	NSY	0	1	GTG
225	0.1985	Rv0248c	300354	-1.616966178854892	0	Patient04	DS	SYN	0	0	TCG
226	0.0481	Rv0473	563649	-3.0344731018704216	0	Patient04	DS	NSY	0	1	CGC
227	0.0639	Rv0505c	595629	-2.750435917598648	0	Patient04	DS	SYN	0	1	ATC
228	0.0333	Rv0524	615211	-3.402197881995739	0	Patient04	DS	NSY	0	0	GTG
229	0.016	Rv0784	879305	-4.135166556742356	0	Patient04	DS	NSY	0	1	GCG
230	0.0153	Rv1004c	1121759	-4.179902450583747	0	Patient04	DS	SYN	0	0	CCA
231	0.0652	Rv1165	1295658	-2.7302958100495296	0	Patient04	DS	SYN	0	1	GCG
232	0.06480000000000001	Rv1522c	1716868	-2.736449675623908	0	Patient04	DS	NSY	0	1	GCC
233	0.108	Rv1716	1944162	-2.2256240518579173	0	Patient04	DS	NSY	0	1	GCG
234	0.0717	Rv1875-Rv1876	2124962	-2.6352645313765626	0	Patient04	DS	IGR	0	0	-
235	0.034	Rv2428	2726338	-3.381394754365976	0	Patient04	DS	NSY	0	0	GTG
236	0.024	Rv2455c	2755664	-3.729701448634192	0	Patient04	DS	SYN	0	1	ACC
237	0.0416	Rv2920c	3232159	-3.1796551117149194	0	Patient04	DS	SYN	0	0	ACC
238	0.0227	Rv2932	3251483	-3.78539035449478	0	Patient04	DS	NSY	0	1	GGC
239	0.1313	Rv3871	4348872	-2.0302704976733867	0	Patient04	DS	NSY	0	0	GAC
241	0.2396	Rv2764c	3073833	-1.428784412740843	0	Patient04	DS	SYN	4	1	GTC
242	0.3659000000000001	Rv3161c	3530928	-1.0053952069569758	0	Patient04	DS	NSY	4	1	GTG
243	0.0407	Rv0001	1206	-3.201527186533588	1	Patient12	MDR	SYN	0	1	CTG
244	0.0328	Rv0198c	235823	-3.4173267635920386	1	Patient12	MDR	NSY	0	1	CGC
245	0.0366	Rv0678	779193	-3.3077070385748164	1	Patient12	MDR	NSY	0	0	AGC
246	0.0076	Rv0678	779296	-4.879607031689852	1	Patient12	MDR	NSY	0	1	GGC
247	0.0173	Rv1065	1187603	-4.057048777478403	1	Patient12	MDR	NSY	0	1	TAC
248	0.0052	Rv1097c	1225354	-5.259096653394756	1	Patient12	MDR	NSY	0	0	ACC
249	0.0291	Rv1371	1543917	-3.5370171048046903	1	Patient12	MDR	SYN	0	1	CTG
250	0.0267	Rv1497	1688966	-3.623091713575933	1	Patient12	MDR	NSY	0	0	CAC
251	0.0141	Rv2130c	2391568	-4.261580481598013	1	Patient12	MDR	NSY	0	1	AAC
252	0.0309	Rv2634c-Rv2635	2962443	-3.4769990950784373	1	Patient12	MDR	IGR	0	0	-
253	0.0336	Rv2914c	3222366	-3.3932292120129786	1	Patient12	MDR	NSY	0	1	AGT
254	0.0178	Rv2935	3271395	-4.028556821684099	1	Patient12	MDR	NSY	0	0	GCG
255	0.0501	Rv2990c-Rv2991	3347797	-2.993734270891318	1	Patient12	MDR	IGR	0	1	-
256	0.4114	Rv3195	3564850	-0.8881893017632803	1	Patient12	MDR	NSY	0	1	ATC
257	0.0161	Rv3221c-Rv3221A	3597972	-4.1289360069917205	1	Patient12	MDR	IGR	0	1	-
258	0.0903	Rv3303c	3689763	-2.4046178185591973	1	Patient12	MDR	SYN	0	1	GCC
259	0.0166	Rv3696c	4138284	-4.098352583619639	1	Patient12	MDR	NSY	0	0	TGG
260	0.0208	Rv3696c	4138378	-3.8728022922748657	1	Patient12	MDR	NSY	0	0	GTG
261	0.0258	Rv3696c	4138591	-3.657380787054565	1	Patient12	MDR	NSY	0	0	ACC
262	0.0321	Rv3696c	4138960	-3.438899248846167	1	Patient12	MDR	NSY	0	1	ATG
263	0.02	Rv3696c	4139490	-3.912023005428147	1	Patient12	MDR	NSY	0	0	GGG
264	0.005600000000000001	Rv0001	1206	-5.184988681241033	1	Patient12	MDR	SYN	2	1	CTG
265	0.033	Rv0198c	235823	-3.4112477175156566	1	Patient12	MDR	NSY	2	1	CGC
266	0.0572	Rv0678	779193	-2.861201380596385	1	Patient12	MDR	NSY	2	0	AGC
267	0.0165	Rv0678	779296	-4.104394898075602	1	Patient12	MDR	NSY	2	1	GGC
268	0.0173	Rv1097c	1225354	-4.057048777478403	1	Patient12	MDR	NSY	2	0	ACC
269	0.046500000000000014	Rv1371	1543917	-3.0683029663888264	1	Patient12	MDR	SYN	2	1	CTG
270	0.01	Rv2130c	2391568	-4.605170185988091	1	Patient12	MDR	NSY	2	1	AAC
271	0.333	Rv3195	3564850	-1.0996127890016931	1	Patient12	MDR	NSY	2	1	ATC
272	0.0155	Rv3303c	3689763	-4.166915255056936	1	Patient12	MDR	SYN	2	1	GCC
273	0.0333	Rv0678	779215	-3.402197881995739	1	Patient12	MDR	NSY	2	0	CAA
274	0.0244	Rv1779c-Rv1780	2014677	-3.7131721466829815	1	Patient12	MDR	IGR	2	0	-
275	0.037000000000000005	Rv2792c-Rv2793c	3102347	-3.2968373663379125	1	Patient12	MDR	IGR	2	0	-
276	0.0156	Rv3303c	3689529	-4.1604843647266465	1	Patient12	MDR	SYN	2	1	CTG
277	0.0223	MTB000058	4099399	-3.8031686005160643	1	Patient12	MDR	-	2	0	-
278	0.0155	Rv0198c	235823	-4.166915255056936	1	Patient12	MDR	NSY	4	1	CGC
279	0.0195	Rv0678	779193	-3.9373408134124364	1	Patient12	MDR	NSY	4	0	AGC
280	0.0125	Rv1097c	1225354	-4.382026634673881	1	Patient12	MDR	NSY	4	0	ACC
281	0.0381	Rv1371	1543917	-3.267540996849481	1	Patient12	MDR	SYN	4	1	CTG
282	0.4456	Rv3195	3564850	-0.8083335903690628	1	Patient12	MDR	NSY	4	1	ATC
283	0.0347	Rv3303c	3689763	-3.3610155920293234	1	Patient12	MDR	SYN	4	1	GCC
284	0.011200000000000002	Rv0678	779215	-4.491841500681088	1	Patient12	MDR	NSY	4	0	CAA
285	0.0216	Rv3303c	3689529	-3.835061964292018	1	Patient12	MDR	SYN	4	1	CTG
286	0.0153	Rv0097	107444	-4.179902450583747	1	Patient12	MDR	SYN	4	0	TCG
287	0.0158	Rv0227c	271628	-4.147745338949217	1	Patient12	MDR	SYN	4	1	CCG
288	0.022	Rv2272	2545883	-3.816712825623821	1	Patient12	MDR	NSY	4	0	GAA
289	0.0219	Rv0678	779193	-3.8212686421596818	1	Patient12	MDR	NSY	6	0	AGC
290	0.0196	Rv0678	779296	-3.9322257127456655	1	Patient12	MDR	NSY	6	1	GGC
291	0.0203	Rv1097c	1225354	-3.897134392934396	1	Patient12	MDR	NSY	6	0	ACC
292	0.0449	Rv1371	1543917	-3.103317484233928	1	Patient12	MDR	SYN	6	1	CTG
293	0.2318	Rv2130c	2391568	-1.4618803480764857	1	Patient12	MDR	NSY	6	1	AAC
294	0.3342	Rv3195	3564850	-1.0960156628208435	1	Patient12	MDR	NSY	6	1	ATC
295	0.0925	Rv3303c	3689763	-2.3805466344637574	1	Patient12	MDR	SYN	6	1	GCC
296	0.0139	Rv0678	779215	-4.275866438845491	1	Patient12	MDR	NSY	6	0	CAA
297	0.2795	Rv3303c	3689529	-1.274752986386983	1	Patient12	MDR	SYN	6	1	CTG
298	0.0235	Rv0630c	722252	-3.7507548578320242	1	Patient12	MDR	NSY	6	1	GGC
299	0.0084	Rv0820	913145	-4.779523573132869	1	Patient12	MDR	SYN	6	1	GAT
300	0.0266	Rv1125	1248921	-3.626844063194484	1	Patient12	MDR	SYN	6	1	TAC
301	0.029	Rv2674	2990823	-3.540459448995663	1	Patient12	MDR	NSY	6	1	GAC
302	0.0159	Rv2916c	3226174	-4.141436169755951	1	Patient12	MDR	SYN	6	1	CTG
303	0.9375	Rv3303c-Rv3304	3690947	-0.06453852113757118	1	Patient12	MDR	IGR	6	1	-
304	0.0138	CFBS_3494-CFBS_3495	3683602	-4.2830866868189785	1	Patient12	MDR	IGR	6	0	-
305	0.0181	CFBS_3494-CFBS_3495	3683604	-4.011843340710357	1	Patient12	MDR	IGR	6	0	-
306	0.0575	CFBS_3494-CFBS_3495	3683631	-2.855970331178832	1	Patient12	MDR	IGR	6	0	-
307	0.0149	Rv0678	779193	-4.206394066030724	1	Patient12	MDR	NSY	8	0	AGC
308	0.0131	Rv0678	779296	-4.335143048775032	1	Patient12	MDR	NSY	8	1	GGC
309	0.0239	Rv1097c	1225354	-3.7338768200446717	1	Patient12	MDR	NSY	8	0	ACC
310	0.0278	Rv1371	1543917	-3.5827192582855463	1	Patient12	MDR	SYN	8	1	CTG
311	0.0071	Rv2130c	2391568	-4.947660494934867	1	Patient12	MDR	NSY	8	1	AAC
312	0.3959	Rv3195	3564850	-0.926593624870052	1	Patient12	MDR	NSY	8	1	ATC
313	0.0641	Rv3303c	3689763	-2.7473109150555133	1	Patient12	MDR	SYN	8	1	GCC
314	0.0225	Rv0678	779215	-3.7942399697717626	1	Patient12	MDR	NSY	8	0	CAA
315	0.0169	Rv3303c	3689529	-4.080441657053109	1	Patient12	MDR	SYN	8	1	CTG
316	0.0263	Rv0820	913145	-3.6381863397984175	1	Patient12	MDR	SYN	8	1	GAT
317	0.9441	Rv3303c-Rv3304	3690947	-0.05752318624366624	1	Patient12	MDR	IGR	8	1	-
318	0.0169	CFBS_3494-CFBS_3495	3683602	-4.080441657053109	1	Patient12	MDR	IGR	8	0	-
319	0.0539	CFBS_3494-CFBS_3495	3683631	-2.9206248010671856	1	Patient12	MDR	IGR	8	0	-
320	0.0181	Rv1376	1550310	-4.011843340710357	1	Patient12	MDR	NSY	8	0	AAG
321	0.0058	Rv1938	2191793	-5.149897361429764	1	Patient12	MDR	NSY	8	1	TAC
322	0.0168	Rv3225c	3601098	-4.086376392572924	1	Patient12	MDR	NSY	8	0	AAC
339	0.1611	CFBS_0040-CFBS_0041	40361	-1.8257299887992084	0	Patient05	DS	IGR	0	1	-
340	0.17420000000000002	Rv1636	1842627	-1.7475512145637344	0	Patient05	DS	SYN	0	1	AAG
341	0.0189	CFBS_2141	2265528	-3.96859335691654	0	Patient05	DS	NSY	0	1	GTG
342	0.1839	Rv2510c	2827042	-1.6933631473718616	0	Patient05	DS	SYN	0	1	CGG
343	0.0167	Rv2536	2860850	-4.092346559559427	0	Patient05	DS	SYN	0	0	CGG
344	0.1582	Rv2568c	2892974	-1.8438952236485835	0	Patient05	DS	SYN	0	1	TAT
345	0.0647	Rv3057c	3418383	-2.7379940774752822	0	Patient05	DS	NSY	0	0	GTA
346	0.0814	Rv3291c	3672238	-2.5083800059736423	0	Patient05	DS	SYN	0	1	GGA
347	0.0257	Rv3433c	3852139	-3.6612642870809626	0	Patient05	DS	NSY	0	0	CCG
348	0.0236	Rv3616c-Rv3617	4056515	-3.7465085669505727	0	Patient05	DS	IGR	0	1	-
349	0.0158	Rv3802c	4263501	-4.147745338949217	0	Patient05	DS	NSY	0	0	ACC
350	0.6198	Rv1636	1842627	-0.4783584336284892	0	Patient05	DS	SYN	2	1	AAG
351	0.627	Rv2510c	2827042	-0.4668087383492164	0	Patient05	DS	SYN	2	1	CGG
352	0.0318	Rv2568c	2892974	-3.4482889891960062	0	Patient05	DS	SYN	2	1	TAT
353	0.0218	Rv1069c	1193871	-3.825845309187094	0	Patient05	DS	NSY	2	0	TGG
354	0.0362	Rv1453	1638466	-3.318696160150412	0	Patient05	DS	NSY	2	1	CTC
355	0.016	Rv2473	2776028	-4.135166556742356	0	Patient05	DS	NSY	2	1	CCC
356	0.0156	Rv3418c	3837131	-4.1604843647266465	0	Patient05	DS	NSY	2	0	GAG
357	0.0245	Rv3447c	3866866	-3.709082161431456	0	Patient05	DS	NSY	2	0	CTC
358	0.1174	Rv1636	1842627	-2.1421683715881406	0	Patient05	DS	SYN	4	1	AAG
359	0.1151	Rv2510c	2827042	-2.1619539632543003	0	Patient05	DS	SYN	4	1	CGG
360	0.05860000000000001	Rv2568c	2892974	-2.8370205823991697	0	Patient05	DS	SYN	4	1	TAT
361	0.0803	Rv0219	262654	-2.521985658029421	0	Patient05	DS	NSY	4	1	ACG
362	0.0369	Rv1399c	1575587	-3.299543727935656	0	Patient05	DS	NSY	4	1	CCG
363	0.0286	Rv2073c	2330767	-3.55434856115633	0	Patient05	DS	NSY	4	0	GAC
364	0.0191	Rv2154c	2414523	-3.958066943929553	0	Patient05	DS	NSY	4	0	CTG
365	0.6468	Rv1636	1842627	-0.4357181512791852	0	Patient05	DS	SYN	6	1	AAG
366	0.6165999999999999	Rv2510c	2827042	-0.4835347635300872	0	Patient05	DS	SYN	6	1	CGG
367	0.0266	Rv2568c	2892974	-3.626844063194484	0	Patient05	DS	SYN	6	1	TAT
368	0.0186	Rv0252	303530	-3.9845936982629815	0	Patient05	DS	NSY	6	1	GTC
369	0.016399999999999998	Rv0404	484398	-4.110473944151985	0	Patient05	DS	NSY	6	1	GTC
370	0.029900000000000006	Rv1462	1650354	-3.5098967985854963	0	Patient05	DS	NSY	6	1	ACG
371	0.0258	Rv1894c-Rv1895	2142357	-3.657380787054565	0	Patient05	DS	IGR	6	1	-
372	0.0601	Rv2510c	2826798	-2.811745437440975	0	Patient05	DS	NSY	6	1	CGC
373	0.0166	Rv3232c	3609586	-4.098352583619639	0	Patient05	DS	NSY	6	0	CAT
374	0.8786	Rv1636	1842627	-0.1294255474404578	0	Patient05	DS	SYN	8	1	AAG
375	0.8684999999999999	Rv2510c	2827042	-0.1409876933009775	0	Patient05	DS	SYN	8	1	CGG
376	0.0704	Rv0877	976193	-2.65356201581814	0	Patient08	Hr	NSY	4	1	GGC
377	0.0166	Rv0980c-Rv0981	1096633	-4.098352583619639	0	Patient08	Hr	IGR	4	0	-
378	0.0387	Rv1181	1318094	-3.2519156789464008	0	Patient08	Hr	NSY	4	0	CGA
379	0.0407	Rv1605	1805570	-3.201527186533588	0	Patient08	Hr	SYN	4	1	TTG
380	0.128	Rv2127	2388996	-2.05572501506252	0	Patient08	Hr	NSY	4	1	TGG
381	0.0589	Rv2174	2436313	-2.831914188324596	0	Patient08	Hr	SYN	4	1	GAC
382	0.305	Rv2291	2563435	-1.1874435023747254	0	Patient08	Hr	NSY	4	1	CGA
383	0.1263	Rv2435c	2731801	-2.069095249625692	0	Patient08	Hr	NSY	4	1	CAA
384	0.0298	Rv2836c	3143445	-3.513246885470778	0	Patient08	Hr	NSY	4	0	CAG
385	0.0292	Rv2933	3259932	-3.5335865697079014	0	Patient08	Hr	SYN	4	1	GCC
386	0.1391	MTB000040-Rv2992c	3348753	-1.97256218005274	0	Patient08	Hr	IGR	4	1	-
387	0.3695000000000001	Rv3816c-Rv3817	4281581	-0.9956045385938804	0	Patient08	Hr	IGR	4	0	-
388	0.0154	Rv1110	1236778	-4.173387769562553	0	Patient08	Hr	SYN	6	1	GAG
389	0.0214	Rv1174c	1305900	-3.8443643569543307	0	Patient08	Hr	SYN	6	0	GTC
390	0.0191	Rv3138	3504271	-3.958066943929553	0	Patient08	Hr	NSY	6	1	CCA
391	0.3436	Rv3193c	3563111	-1.0682770888720368	0	Patient08	Hr	NSY	6	1	ATG
392	0.0201	MTB000020	1474414	-3.907035463917107	0	Patient08	Hr	-	8	1	-
393	0.3798	Rv2370c	2651413	-0.9681104806039516	0	Patient08	Hr	NSY	8	0	CTA
394	0.0195	Rv2474c	2776757	-3.9373408134124364	0	Patient08	Hr	SYN	8	1	GCC
395	0.2059	Rv3725-Rv3726	4171322	-1.5803646649483931	0	Patient08	Hr	IGR	8	1	-
396	0.0721	Rv1056-Rv1057	1179147	-2.629701234691234	1	Patient09	MDR	IGR	0	1	-
397	0.6990000000000001	Rv1186c	1328476	-0.3581045367483267	1	Patient09	MDR	NSY	0	1	CGA
398	0.015700000000000002	Rv1253	1401466	-4.154094566627874	1	Patient09	MDR	SYN	0	0	CGC
399	0.0423	Rv1368	1541367	-3.1629681929299047	1	Patient09	MDR	SYN	0	1	CCC
400	0.0487	Rv1954c	2201263	-3.0220762488935935	1	Patient09	MDR	NSY	0	1	TGG
401	0.021	Rv2062c	2317607	-3.863232841258714	1	Patient09	MDR	SYN	0	1	GTG
402	0.1054	Rv2933	3256228	-2.2499926428748758	1	Patient09	MDR	NSY	0	0	ACC
403	0.1373	Rv3137	3504149	-1.985586966208212	1	Patient09	MDR	NSY	0	0	GTG
404	0.0128	Rv0908	1013542	-4.358310108056566	1	Patient09	MDR	SYN	2	0	TCC
405	0.0311	Rv0018c	21679	-3.4705474597969483	1	Patient09	MDR	SYN	2	0	CCA
406	0.0235	Rv0228	273371	-3.7507548578320242	1	Patient09	MDR	NSY	2	1	GGT
407	0.0614	Rv0363c	442101	-2.7903454438290405	1	Patient09	MDR	NSY	2	1	GAC
408	0.1014	Rv0511-Rv0512	604545	-2.2886821878250543	1	Patient09	MDR	IGR	2	1	-
409	0.0097	Rv0895	998190	-4.6356293934728	1	Patient09	MDR	NSY	2	0	GGC
410	0.016399999999999998	Rv1864c	2111587	-4.110473944151985	1	Patient09	MDR	NSY	2	1	GGC
411	0.0123	Rv2070c	2328028	-4.3981560166037665	1	Patient09	MDR	SYN	2	0	GCC
412	0.0163	Rv2515c	2832335	-4.1165901711694195	1	Patient09	MDR	NSY	2	1	TCC
413	0.0341	Rv2932	3254114	-3.3784578946926658	1	Patient09	MDR	NSY	2	1	CCA
414	0.0178	Rv2940c	3278465	-4.028556821684099	1	Patient09	MDR	SYN	2	1	GAC
415	0.0305	Rv0703-Rv0704	802502	-3.4900285953687717	1	Patient09	MDR	IGR	4	1	-
417	0.0229	Rv1895	2143460	-3.776618368421943	1	Patient09	MDR	NSY	4	0	ACC
418	0.1035	Rv0908	1013542	-2.2681836662767134	1	Patient09	MDR	SYN	6	0	TCC
419	0.0875	Rv0228	273371	-2.436116485618568	1	Patient09	MDR	NSY	6	1	GGT
420	0.0674	Rv0895	998190	-2.697110261063876	1	Patient09	MDR	NSY	6	0	GGC
421	0.06709999999999999	Rv2070c	2328028	-2.7015712350045007	1	Patient09	MDR	SYN	6	0	GCC
422	0.016399999999999998	Rv0092	102263	-4.110473944151985	1	Patient09	MDR	NSY	6	1	GTC
423	0.0183	Rv0228	273993	-4.000854219134761	1	Patient09	MDR	NSY	6	0	CAC
424	0.034300000000000004	Rv0391	470594	-3.3726099248102432	1	Patient09	MDR	SYN	6	1	AAC
425	0.0305	Rv1392	1567112	-3.4900285953687717	1	Patient09	MDR	SYN	6	1	GGG
426	0.0291	Rv1592c	1793419	-3.5370171048046903	1	Patient09	MDR	NSY	6	0	TTG
427	0.0537	Rv1630	1833561	-2.9243422774673182	1	Patient09	MDR	NSY	6	1	ACC
428	0.0539	Rv1981c	2224989	-2.9206248010671856	1	Patient09	MDR	NSY	6	0	ACC
429	0.0435	Rv2247	2521840	-3.1349943408874985	1	Patient09	MDR	SYN	6	1	GGG
430	0.047699999999999985	Rv2308	2580510	-3.0428238810878416	1	Patient09	MDR	NSY	6	1	ACC
431	0.0781	Rv2933	3258071	-2.5497652221364966	1	Patient09	MDR	NSY	6	0	GAC
432	0.05690000000000001	Rv3191c-MTB000043	3558499	-2.866459937849852	1	Patient09	MDR	IGR	6	1	-
447	0.018000000000000002	Rv0026	30995	-4.017383521085971	1	Patient10	MDR	NSY	0	0	CCC
448	0.0199	Rv0125	151441	-3.9170355472516905	1	Patient10	MDR	SYN	0	1	GCG
449	0.2239	Rv0283	344560	-1.4965557553774278	1	Patient10	MDR	NSY	0	1	GTG
450	0.0165	Rv0326	392685	-4.104394898075602	1	Patient10	MDR	NSY	0	1	CTG
451	0.0181	Rv0341	410585	-4.011843340710357	1	Patient10	MDR	SYN	0	0	GCA
452	0.0178	Rv0409	494564	-4.028556821684099	1	Patient10	MDR	NSY	0	0	TGG
453	0.016200000000000003	Rv0444c-Rv0445c	533806	-4.122744036743798	1	Patient10	MDR	IGR	0	1	-
454	0.7843000000000001	Rv0475	566045	-0.2429636787635161	1	Patient10	MDR	SYN	0	1	GCC
455	0.0202	Rv0648	745410	-3.9020726745749776	1	Patient10	MDR	NSY	0	0	ACA
456	0.2268	Rv0676c	778059	-1.48368670712854	1	Patient10	MDR	NSY	0	1	AGC
457	0.0151	Rv0773c	867290	-4.193060535161258	1	Patient10	MDR	NSY	0	1	GCC
458	0.0161	Rv0825c	919488	-4.1289360069917205	1	Patient10	MDR	SYN	0	0	CGT
459	0.0158	Rv0853c	950161	-4.147745338949217	1	Patient10	MDR	NSY	0	0	AGC
460	0.0172	Rv0860	956843	-4.06284589516273	1	Patient10	MDR	NSY	0	1	ATC
461	0.0172	Rv0884c	981670	-4.06284589516273	1	Patient10	MDR	SYN	0	1	CGG
462	0.019	Rv0893c-Rv0894	996428	-3.963316299815697	1	Patient10	MDR	IGR	0	1	-
463	0.0183	Rv0922-Rv0923c	1029483	-4.000854219134761	1	Patient10	MDR	IGR	0	1	-
464	0.1423	Rv1004c	1121137	-1.9498177738863305	1	Patient10	MDR	NSY	0	0	CCG
465	0.018000000000000002	Rv1020	1141949	-4.017383521085971	1	Patient10	MDR	SYN	0	1	TTG
466	0.0167	Rv1080c-Rv1081c	1205849	-4.092346559559427	1	Patient10	MDR	IGR	0	1	-
467	0.1341	Rv1095	1223263	-2.0091694886945044	1	Patient10	MDR	SYN	0	1	ACC
468	0.0153	Rv1378c	1552097	-4.179902450583747	1	Patient10	MDR	SYN	0	1	TTG
469	0.016200000000000003	Rv1527c	1727628	-4.122744036743798	1	Patient10	MDR	NSY	0	1	CCG
470	0.0173	Rv1730c	1956984	-4.057048777478403	1	Patient10	MDR	NSY	0	0	GTC
471	0.040199999999999986	Rv1730c	1956995	-3.213888283357162	1	Patient10	MDR	NSY	0	1	GGG
472	0.06280000000000001	Rv1747	1975115	-2.7678002055079842	1	Patient10	MDR	SYN	0	1	CTG
473	0.018500000000000003	Rv1782	2018054	-3.989984546897858	1	Patient10	MDR	SYN	0	1	TAC
474	0.2263	Rv1796	2035317	-1.4858937263426453	1	Patient10	MDR	NSY	0	1	GCC
475	0.0202	Rv1995	2238241	-3.9020726745749776	1	Patient10	MDR	NSY	0	1	GCA
476	0.0347	Rv2030c	2277636	-3.3610155920293234	1	Patient10	MDR	NSY	0	0	CAG
477	0.07919999999999999	Rv2118c	2378063	-2.5357789801617567	1	Patient10	MDR	NSY	0	1	TAT
478	0.2286	Rv2280	2551803	-1.4757815276214268	1	Patient10	MDR	NSY	0	1	GTC
479	0.018500000000000003	Rv2307c-Rv2307A	2578730	-3.989984546897858	1	Patient10	MDR	IGR	0	0	-
480	0.0968	Rv2332	2605445	-2.3351082846996056	1	Patient10	MDR	NSY	0	1	GGG
481	0.016200000000000003	Rv2332	2606610	-4.122744036743798	1	Patient10	MDR	SYN	0	1	CCG
482	0.0188	Rv2345	2624618	-3.9738984091462335	1	Patient10	MDR	NSY	0	0	CAG
483	0.0165	Rv2434c	2729226	-4.104394898075602	1	Patient10	MDR	SYN	0	1	GAG
484	0.07719999999999999	Rv2621c	2948107	-2.5613558219514068	1	Patient10	MDR	NSY	0	1	GAG
485	0.019	Rv2994	3351632	-3.963316299815697	1	Patient10	MDR	NSY	0	1	GGC
486	0.0855	Rv3065	3430661	-2.4592389030394224	1	Patient10	MDR	NSY	0	1	GGC
487	0.0171	Rv3197A	3568622	-4.068676815473522	1	Patient10	MDR	NSY	0	1	TGC
488	0.0188	Rv3201c	3576665	-3.9738984091462335	1	Patient10	MDR	SYN	0	0	CGC
489	0.188	Rv3243c	3622912	-1.6713133161521878	1	Patient10	MDR	SYN	0	1	GTC
490	0.7786	Rv3273	3655495	-0.2502578438057817	1	Patient10	MDR	NSY	0	1	GAC
491	0.0894	Rv3350c-Rv3351c	3767194	-2.414634596802669	1	Patient10	MDR	IGR	0	1	-
492	0.0358	Rv3394c	3810957	-3.3298073855754824	1	Patient10	MDR	SYN	0	0	GCC
493	0.0153	Rv3770c-Rv3770A	4215793	-4.179902450583747	1	Patient10	MDR	IGR	0	0	-
494	0.0202	Rv3814c	4279370	-3.9020726745749776	1	Patient10	MDR	NSY	0	1	GTG
495	0.2084	Rv3884c	4365789	-1.5682959691029252	1	Patient10	MDR	NSY	0	0	GAG
496	0.0172	Rv3910	4398242	-4.06284589516273	1	Patient10	MDR	NSY	0	1	GTG
497	0.9993	Rv0475	566045	-0.0007002451143933149	1	Patient10	MDR	SYN	4	1	GCC
498	1.0	Rv3273	3655495	0.0	1	Patient10	MDR	NSY	4	1	GAC
499	0.3979	Rv0006	7570	-0.9215545615492542	1	Patient10	MDR	NSY	4	1	GCG
500	0.0646	Rv1082	1206940	-2.739540868193581	1	Patient10	MDR	NSY	4	1	GAC
501	0.1121	Rv1193	1335836	-2.1883639489040227	1	Patient10	MDR	NSY	4	1	GAT
502	0.0939	Rv1483	1673501	-2.36552489276792	1	Patient10	MDR	NSY	4	1	ACC
503	0.0195	Rv1876-Rv1877	2125869	-3.9373408134124364	1	Patient10	MDR	IGR	4	1	-
504	0.0645	Rv2970c	3325116	-2.7410900551804103	1	Patient10	MDR	SYN	4	1	CAT
505	0.048	Rv3436c	3855744	-3.036554268074246	1	Patient10	MDR	SYN	4	1	CTG
506	0.9978	Rv0475	566045	-0.0022024235552000394	1	Patient10	MDR	SYN	6	1	GCC
507	0.9931	Rv3273	3655495	-0.006923915072824197	1	Patient10	MDR	NSY	6	1	GAC
508	0.29600000000000004	Rv3350c-Rv3351c	3767194	-1.2173958246580765	1	Patient10	MDR	IGR	6	1	-
509	0.3726	Rv0006	7570	-0.9872498208146491	1	Patient10	MDR	NSY	6	1	GCG
510	0.1017	Rv1483	1673501	-2.285727975927623	1	Patient10	MDR	NSY	6	1	ACC
511	0.2875	Rv0006	7582	-1.246532418744732	1	Patient10	MDR	NSY	6	1	GAC
512	0.0717	Rv0405	489758	-2.6352645313765626	1	Patient10	MDR	NSY	6	0	GCT
513	0.0724	Rv0726c	819259	-2.6255489795904663	1	Patient10	MDR	NSY	6	1	CCC
514	0.017	Rv0980c-Rv0981	1096633	-4.0745419349259215	1	Patient10	MDR	IGR	6	0	-
515	0.3003	Rv1157c	1284167	-1.2029733039928523	1	Patient10	MDR	NSY	6	1	AGA
516	0.0394	Rv1482c-Rv1483	1673385	-3.2339894626782484	1	Patient10	MDR	IGR	6	0	-
517	0.0252	Rv1534-Rv1535	1735614	-3.6809112844647593	1	Patient10	MDR	IGR	6	1	-
521	0.0774	Rv0283	344560	-2.5587684983864563	1	Patient10	MDR	NSY	8	1	GTG
522	0.9352	Rv0475	566045	-0.06699486882427848	1	Patient10	MDR	SYN	8	1	GCC
523	0.0873	Rv2280	2551803	-2.4384048161365803	1	Patient10	MDR	NSY	8	1	GTC
524	0.9155	Rv3273	3655495	-0.08828491486757167	1	Patient10	MDR	NSY	8	1	GAC
525	0.2727	Rv3350c-Rv3351c	3767194	-1.299382989130594	1	Patient10	MDR	IGR	8	1	-
526	0.597	Rv0006	7570	-0.515838165589535	1	Patient10	MDR	NSY	8	1	GCG
527	0.2763	Rv0006	7582	-1.2862680470527663	1	Patient10	MDR	NSY	8	1	GAC
528	0.2529	Rv1157c	1284167	-1.3747611253062175	1	Patient10	MDR	NSY	8	1	AGA
529	0.0166	Rv0362	440785	-4.098352583619639	1	Patient10	MDR	SYN	8	1	ACC
530	0.0269	Rv0786c	881082	-3.615628992374344	1	Patient10	MDR	NSY	8	0	ACC
532	0.0705	Rv2522c	2839506	-2.652142569163914	1	Patient10	MDR	SYN	8	1	TCC
533	0.0833	Rv3015c	3375071	-2.48530672980934	1	Patient10	MDR	NSY	8	0	GAA
534	0.0207	Rv3116	3482932	-3.8776215787108135	1	Patient10	MDR	NSY	8	0	GGT
