# Supplementary material for: The within-host population dynamics of Mycobacterium tuberculosis vary with treatment efficacy
Source: Genome Biol. 2017 Apr 19;18:71. doi: 10.1186/s13059-017-1196-0 (PMC5395877; doi:10.1186/s13059-017-1196-0)
Supplement: Supplementary file 4 — f-SNP data. All collected and calculated information for the detected f-SNPs. (CSV 186 kb) [file 13059_2017_1196_MOESM4_ESM.csv]

	GENE	LOCUS	NON_EFFICACIOUS	PATIENT_ID	RESISTANCE	SNP_TYPE	TRANSITION	WT_CODON
0	CFBS00100	18947	0	Patient01	DS	NSY	0	CCT
1	CFBS00190	37167	0	Patient01	DS	NSY	1	GGC
2	CFBS00260	52531	0	Patient01	DS	SYN	0	GGG
3	CFBS00495	99794	0	Patient01	DS	NSY	1	GCC
4	CFBS00700-CFBS00705	157894	0	Patient01	DS	IGR	1	-
5	CFBS00865	189464	0	Patient01	DS	NSY	1	GAG
6	CFBS00930	204116	0	Patient01	DS	NSY	0	GAG
7	CFBS00950	207526	0	Patient01	DS	NSY	1	GCC
8	CFBS01075	237922	0	Patient01	DS	SYN	1	TCA
9	CFBS01095	244510	0	Patient01	DS	NSY	1	ATT
10	CFBS01135	255582	0	Patient01	DS	NSY	0	GGC
11	CFBS01550	356662	0	Patient01	DS	SYN	1	CTC
12	CFBS01960	453616	0	Patient01	DS	NSY	0	TTA
13	CFBS02100	486728	0	Patient01	DS	NSY	0	GCC
14	CFBS02110	489949	0	Patient01	DS	SYN	1	ATT
15	CFBS02230-CFBS02235	517932	0	Patient01	DS	IGR	1	-
16	CFBS02275	526609	0	Patient01	DS	NSY	1	GTA
17	CFBS02455	561743	0	Patient01	DS	NSY	1	GCC
18	CFBS02490	566643	0	Patient01	DS	SYN	1	ATC
19	CFBS02655	598993	0	Patient01	DS	NSY	0	AGG
20	CFBS02720	611901	0	Patient01	DS	NSY	1	ATC
21	CFBS02825	633416	0	Patient01	DS	NSY	0	CCC
22	CFBS02960	658619	0	Patient01	DS	NSY	0	CTG
23	CFBS02960-CFBS02965	659394	0	Patient01	DS	IGR	0	-
24	CFBS03305-CFBS03310	729508	0	Patient01	DS	IGR	1	-
25	CFBS03305-CFBS03310	729543	0	Patient01	DS	IGR	0	-
26	CFBS03585	781168	0	Patient01	DS	SYN	1	CTT
27	CFBS03795	814322	0	Patient01	DS	SYN	1	GGA
28	CFBS04000	853453	0	Patient01	DS	NSY	1	TGG
29	CFBS04205	891122	0	Patient01	DS	SYN	1	CCT
30	CFBS04370	922444	0	Patient01	DS	NSY	0	GCG
31	CFBS04440	935720	0	Patient01	DS	NSY	1	GTC
32	CFBS04750	1002752	0	Patient01	DS	SYN	1	TCC
33	CFBS05060	1070059	0	Patient01	DS	NSY	1	GAC
34	CFBS05160-CFBS05165	1093137	0	Patient01	DS	IGR	1	-
35	CFBS05160-CFBS05165	1093139	0	Patient01	DS	IGR	0	-
36	CFBS05160-CFBS05165	1093142	0	Patient01	DS	IGR	1	-
37	CFBS05160-CFBS05165	1093143	0	Patient01	DS	IGR	1	-
38	CFBS05240	1108384	0	Patient01	DS	SYN	1	GAG
39	CFBS05345	1128762	0	Patient01	DS	NSY	1	CCC
40	CFBS05495	1159593	0	Patient01	DS	SYN	1	GGC
41	CFBS05745	1205458	0	Patient01	DS	NSY	1	ATG
42	CFBS05805-CFBS05810	1217916	0	Patient01	DS	IGR	1	-
43	CFBS06000	1252872	0	Patient01	DS	NSY	0	CCC
44	CFBS06065	1265654	0	Patient01	DS	SYN	1	CTA
45	CFBS06375-CFBS06380	1341384	0	Patient01	DS	IGR	1	-
46	CFBS06400	1346565	0	Patient01	DS	NSY	1	ATA
47	CFBS06425	1353033	0	Patient01	DS	SYN	1	GGT
48	CFBS06565	1379761	0	Patient01	DS	NSY	1	GAC
49	CFBS06675	1406338	0	Patient01	DS	SYN	1	CCA
50	CFBS06690-CFBS06695	1409462	0	Patient01	DS	IGR	0	-
51	CFBS06840-CFBS06845	1445519	0	Patient01	DS	IGR	1	-
52	CFBS07230	1532463	0	Patient01	DS	SYN	0	GGG
53	CFBS07270	1540133	0	Patient01	DS	NSY	1	GTC
54	CFBS07400	1566114	0	Patient01	DS	SYN	1	CTG
55	CFBS07475	1582515	0	Patient01	DS	NSY	1	GAG
56	CFBS07480	1583526	0	Patient01	DS	NSY	1	TCT
57	CFBS07485	1584152	0	Patient01	DS	NSY	0	ATT
58	CFBS07520	1591278	0	Patient01	DS	NSY	0	TTC
59	CFBS07570	1599968	0	Patient01	DS	NSY	1	GTA
60	CFBS07805	1655745	0	Patient01	DS	NSY	1	GTG
61	CFBS07950	1687235	0	Patient01	DS	SYN	1	GCA
62	CFBS08005	1696855	0	Patient01	DS	NSY	1	AAC
63	CFBS08050	1703773	0	Patient01	DS	NSY	1	GCG
64	CFBS08140	1725554	0	Patient01	DS	NSY	1	CGG
65	CFBS08410	1792713	0	Patient01	DS	NSY	0	GAC
66	CFBS08590	1830819	0	Patient01	DS	NSY	0	GAG
67	CFBS08605-CFBS08610	1836335	0	Patient01	DS	IGR	1	-
68	CFBS08635	1845859	0	Patient01	DS	SYN	1	GGT
69	CFBS08685	1854490	0	Patient01	DS	NSY	1	TCC
70	CFBS08805	1894003	0	Patient01	DS	NSY	1	GTC
71	CFBS09085	1948596	0	Patient01	DS	NSY	0	CAT
72	CFBS09105	1951462	0	Patient01	DS	SYN	1	CTA
73	CFBS09120	1954329	0	Patient01	DS	NSY	1	ACC
74	CFBS09145	1959407	0	Patient01	DS	NSY	1	GCC
75	CFBS09505	2043795	0	Patient01	DS	SYN	1	GAC
76	CFBS09520	2048382	0	Patient01	DS	SYN	0	GCG
77	CFBS09610	2070786	0	Patient01	DS	SYN	1	GAA
78	CFBS09720	2092216	0	Patient01	DS	NSY	0	TGG
79	CFBS09810-CFBS09815	2113277	0	Patient01	DS	IGR	1	-
80	CFBS10095	2171160	0	Patient01	DS	NSY	1	AGC
81	CFBS10110-CFBS10115	2174973	0	Patient01	DS	IGR	1	-
82	CFBS10340-CFBS10345	2208257	0	Patient01	DS	IGR	1	-
83	CFBS10390	2216528	0	Patient01	DS	SYN	0	GCC
84	CFBS10770	2288888	0	Patient01	DS	NSY	1	GCG
85	CFBS11015	2344915	0	Patient01	DS	NSY	1	ACC
86	CFBS11250	2393627	0	Patient01	DS	SYN	1	GCC
87	CFBS11415	2423518	0	Patient01	DS	NSY	1	GTG
88	CFBS11430	2428078	0	Patient01	DS	NSY	1	ACG
89	CFBS11450	2431723	0	Patient01	DS	NSY	0	GCC
90	CFBS11580	2457371	0	Patient01	DS	SYN	1	CTG
91	CFBS11595-CFBS11600	2461432	0	Patient01	DS	IGR	1	-
92	CFBS11595-CFBS11600	2461433	0	Patient01	DS	IGR	0	-
93	CFBS11595-CFBS11600	2461434	0	Patient01	DS	IGR	0	-
94	CFBS11595-CFBS11600	2461436	0	Patient01	DS	IGR	0	-
95	CFBS11595-CFBS11600	2461437	0	Patient01	DS	IGR	0	-
96	CFBS11645	2471195	0	Patient01	DS	NSY	1	GAG
97	CFBS11845	2513630	0	Patient01	DS	SYN	1	AAA
98	CFBS11975	2541506	0	Patient01	DS	SYN	1	CCC
99	CFBS12215	2581838	0	Patient01	DS	NSY	0	CCC
100	CFBS12670	2690534	0	Patient01	DS	NSY	1	TAC
101	CFBS13110	2776252	0	Patient01	DS	SYN	1	ATT
102	CFBS13650	2898643	0	Patient01	DS	NSY	0	CCT
103	CFBS13830	2937780	0	Patient01	DS	SYN	1	CCT
104	CFBS14095	2975250	0	Patient01	DS	SYN	1	GAC
105	CFBS14110-CFBS14115	2977052	0	Patient01	DS	IGR	0	-
106	CFBS14220	2999007	0	Patient01	DS	NSY	1	TAC
107	CFBS14455	3042373	0	Patient01	DS	NSY	1	GGC
108	CFBS14515	3053011	0	Patient01	DS	SYN	1	CAG
109	CFBS14845	3110474	0	Patient01	DS	SYN	0	GTG
110	CFBS15385	3216379	0	Patient01	DS	NSY	0	GCT
111	CFBS15470	3236932	0	Patient01	DS	SYN	1	GCA
112	CFBS15545-CFBS15555	3285963	0	Patient01	DS	IGR	1	-
113	CFBS15800	3338543	0	Patient01	DS	NSY	0	GAG
114	CFBS15990	3376744	0	Patient01	DS	NSY	1	ATG
115	CFBS16050	3388625	0	Patient01	DS	SYN	0	TCA
116	CFBS16140	3406317	0	Patient01	DS	SYN	1	CCT
117	CFBS16300	3443062	0	Patient01	DS	SYN	1	TAT
118	CFBS16385	3460112	0	Patient01	DS	NSY	1	CCG
119	CFBS16415	3466137	0	Patient01	DS	NSY	1	CGC
120	CFBS16790	3537173	0	Patient01	DS	NSY	1	ACC
121	CFBS16845-CFBS16850	3546738	0	Patient01	DS	IGR	0	-
122	CFBS16965	3573798	0	Patient01	DS	NSY	0	GAG
123	CFBS17345	3652257	0	Patient01	DS	SYN	1	GAC
124	CFBS17480-CFBS17485	3683597	0	Patient01	DS	IGR	1	-
125	CFBS17820	3775180	0	Patient01	DS	SYN	1	CCG
126	CFBS17870	3788336	0	Patient01	DS	NSY	0	GTG
127	CFBS17885	3791413	0	Patient01	DS	NSY	0	AAC
128	CFBS18010	3818520	0	Patient01	DS	NSY	1	TGG
129	CFBS18105	3837684	0	Patient01	DS	NSY	1	CCA
130	CFBS18170-CFBS18175	3849398	0	Patient01	DS	IGR	0	-
131	CFBS18285	3875712	0	Patient01	DS	NSY	1	GCT
132	CFBS18340	3884510	0	Patient01	DS	SYN	1	CGG
133	CFBS18360	3888364	0	Patient01	DS	NSY	0	CGT
134	CFBS18365	3889529	0	Patient01	DS	NSY	1	GGC
135	CFBS18505	3920517	0	Patient01	DS	NSY	0	TCC
136	CFBS18535	3925288	0	Patient01	DS	NSY	1	GCC
137	CFBS18555	3938113	0	Patient01	DS	NSY	1	GTG
138	CFBS18635	3962313	0	Patient01	DS	NSY	1	ACG
139	CFBS18805	3999539	0	Patient01	DS	SYN	1	GGT
140	CFBS18820	4002982	0	Patient01	DS	NSY	0	GTC
141	CFBS18825	4003962	0	Patient01	DS	NSY	0	AGC
142	CFBS18915	4022462	0	Patient01	DS	SYN	1	GAT
143	CFBS18970	4033460	0	Patient01	DS	NSY	1	ATC
144	CFBS19165	4070380	0	Patient01	DS	NSY	0	TGG
145	CFBS19225	4082485	0	Patient01	DS	NSY	1	GTC
146	CFBS19455	4129189	0	Patient01	DS	NSY	1	GAG
147	CFBS19760	4195031	0	Patient01	DS	NSY	1	TCG
148	CFBS19790	4199573	0	Patient01	DS	NSY	1	AAT
149	CFBS19865	4209039	0	Patient01	DS	NSY	1	GAC
150	CFBS20000	4231022	0	Patient01	DS	SYN	0	AGG
151	CFBS20075	4251686	0	Patient01	DS	NSY	1	GAC
152	CFBS20180	4282954	0	Patient01	DS	NSY	0	CTG
153	CFBS20225-CFBS20235	4301999	0	Patient01	DS	IGR	1	-
154	CFBS20395-CFBS20400	4332446	0	Patient01	DS	IGR	1	-
155	CFBS20405	4335915	0	Patient01	DS	NSY	1	GCC
156	CFBS20420-CFBS20425	4341341	0	Patient01	DS	IGR	0	-
157	CFBS20425	4342680	0	Patient01	DS	SYN	1	CCG
158	CFBS20490	4356765	0	Patient01	DS	SYN	0	CGT
159	CFBS20525	4367029	0	Patient01	DS	SYN	1	ACC
160	CFBS20685	4407231	0	Patient01	DS	NSY	1	CCG
161	CFBS20700	4410710	0	Patient01	DS	NSY	0	AGC
162	CFBS00100	18947	0	Patient02	DS	NSY	0	CCT
163	CFBS00150	29721	0	Patient02	DS	SYN	1	GAG
164	CFBS00160-CFBS00165	32524	0	Patient02	DS	IGR	1	-
165	CFBS00190	37167	0	Patient02	DS	NSY	1	GGC
166	CFBS00260	52531	0	Patient02	DS	SYN	0	GGG
167	CFBS00495	99794	0	Patient02	DS	NSY	1	GCC
168	CFBS00740	164827	0	Patient02	DS	NSY	1	GTC
169	CFBS00840	184428	0	Patient02	DS	NSY	0	GCC
170	CFBS00865	189464	0	Patient02	DS	NSY	1	GAG
171	CFBS00930	204116	0	Patient02	DS	NSY	0	GAG
172	CFBS00945	206854	0	Patient02	DS	SYN	0	CGC
173	CFBS01110	248176	0	Patient02	DS	NSY	0	GCG
174	CFBS01200	269907	0	Patient02	DS	SYN	1	GGT
175	CFBS01240-CFBS01245	279324	0	Patient02	DS	IGR	1	-
176	CFBS01250	283439	0	Patient02	DS	SYN	1	GCG
177	CFBS01250	284262	0	Patient02	DS	NSY	1	TCG
178	CFBS01295	292240	0	Patient02	DS	SYN	1	GTG
179	CFBS01375	310157	0	Patient02	DS	SYN	1	ACA
180	CFBS01960	453616	0	Patient02	DS	NSY	0	TTA
181	CFBS02095	482342	0	Patient02	DS	NSY	0	CTT
182	CFBS02110	489949	0	Patient02	DS	SYN	1	ATT
183	CFBS02230-CFBS02235	517932	0	Patient02	DS	IGR	1	-
184	CFBS02275	526609	0	Patient02	DS	NSY	1	GTA
185	CFBS02360	544503	0	Patient02	DS	SYN	1	GAG
186	CFBS02435	558320	0	Patient02	DS	NSY	1	ACC
187	CFBS02490	566643	0	Patient02	DS	SYN	1	ATC
188	CFBS02655	598993	0	Patient02	DS	NSY	0	AGG
189	CFBS02960-CFBS02965	659394	0	Patient02	DS	IGR	0	-
190	CFBS02980-CFBS02985	664169	0	Patient02	DS	IGR	1	-
191	CFBS03055	683589	0	Patient02	DS	SYN	0	GGG
192	CFBS03090	693086	0	Patient02	DS	NSY	0	GTC
193	CFBS03305-CFBS03310	729508	0	Patient02	DS	IGR	1	-
194	CFBS03305-CFBS03310	729543	0	Patient02	DS	IGR	0	-
195	CFBS03380	736809	0	Patient02	DS	NSY	0	AGC
196	CFBS03515	766927	0	Patient02	DS	NSY	1	ACG
197	CFBS03530	770953	0	Patient02	DS	NSY	1	CAG
198	CFBS03585	781168	0	Patient02	DS	SYN	1	CTT
199	CFBS03795	814322	0	Patient02	DS	SYN	1	GGA
200	CFBS03805	816943	0	Patient02	DS	NSY	1	TTG
201	CFBS03825	820759	0	Patient02	DS	SYN	1	ATC
202	CFBS03825	821005	0	Patient02	DS	SYN	1	AAC
203	CFBS03870	829458	0	Patient02	DS	SYN	1	GCC
204	CFBS04205	891122	0	Patient02	DS	SYN	1	CCT
205	CFBS04370	922444	0	Patient02	DS	NSY	0	GCG
206	CFBS04440	935720	0	Patient02	DS	NSY	1	GTC
207	CFBS04465	940278	0	Patient02	DS	NSY	0	AGT
208	CFBS04750	1002752	0	Patient02	DS	SYN	1	TCC
209	CFBS05135	1084221	0	Patient02	DS	SYN	0	GGC
210	CFBS05160-CFBS05165	1093137	0	Patient02	DS	IGR	1	-
211	CFBS05160-CFBS05165	1093139	0	Patient02	DS	IGR	0	-
212	CFBS05160-CFBS05165	1093142	0	Patient02	DS	IGR	1	-
213	CFBS05160-CFBS05165	1093143	0	Patient02	DS	IGR	1	-
214	CFBS05210	1103103	0	Patient02	DS	SYN	1	CGG
215	CFBS05215	1104475	0	Patient02	DS	NSY	0	TAC
216	CFBS05320	1122993	0	Patient02	DS	NSY	1	GGT
217	CFBS05435	1149871	0	Patient02	DS	NSY	0	CTC
218	CFBS05455	1153213	0	Patient02	DS	NSY	1	TCT
219	CFBS05615-CFBS05620	1177678	0	Patient02	DS	IGR	0	-
220	CFBS05705	1196928	0	Patient02	DS	SYN	0	GGC
221	CFBS05805-CFBS05810	1217916	0	Patient02	DS	IGR	1	-
222	CFBS05955	1241779	0	Patient02	DS	NSY	1	TGC
223	CFBS06000	1252872	0	Patient02	DS	NSY	0	CCC
224	CFBS06065	1265654	0	Patient02	DS	SYN	1	CTA
225	CFBS06180	1285681	0	Patient02	DS	SYN	0	GGA
226	CFBS06375	1341188	0	Patient02	DS	NSY	1	ATT
227	CFBS06375	1341209	0	Patient02	DS	NSY	1	AGT
228	CFBS06375-CFBS06380	1341384	0	Patient02	DS	IGR	1	-
229	CFBS06400	1346565	0	Patient02	DS	NSY	1	ATA
230	CFBS06425	1353033	0	Patient02	DS	SYN	1	GGT
231	CFBS06565	1379761	0	Patient02	DS	NSY	1	GAC
232	CFBS06615	1388733	0	Patient02	DS	NSY	0	GAG
233	CFBS06675	1406338	0	Patient02	DS	SYN	1	CCA
234	CFBS06775	1427963	0	Patient02	DS	SYN	1	TTC
235	CFBS06840-CFBS06845	1445519	0	Patient02	DS	IGR	1	-
236	CFBS06855	1446784	0	Patient02	DS	NSY	1	ACC
237	CFBS07040-CFBS07045	1488654	0	Patient02	DS	IGR	1	-
238	CFBS07210	1525391	0	Patient02	DS	SYN	1	CGA
239	CFBS07310	1546678	0	Patient02	DS	SYN	1	GTC
240	CFBS07450	1576822	0	Patient02	DS	NSY	1	CTG
241	CFBS07480	1583526	0	Patient02	DS	NSY	1	TCT
242	CFBS07515	1590582	0	Patient02	DS	SYN	1	GTC
243	CFBS07570	1599968	0	Patient02	DS	NSY	1	GTA
244	CFBS07805	1655745	0	Patient02	DS	NSY	1	GTG
245	CFBS07830	1662615	0	Patient02	DS	SYN	1	CTC
246	CFBS07855	1666143	0	Patient02	DS	NSY	1	CGG
247	CFBS07875	1671829	0	Patient02	DS	SYN	1	CCC
248	CFBS07950	1687235	0	Patient02	DS	SYN	1	GCA
249	CFBS08005	1696855	0	Patient02	DS	NSY	1	AAC
250	CFBS08390	1788357	0	Patient02	DS	SYN	1	CGG
251	CFBS08415	1793554	0	Patient02	DS	NSY	1	GCA
252	CFBS08475	1803720	0	Patient02	DS	NSY	0	CTG
253	CFBS08600	1834478	0	Patient02	DS	SYN	0	ATC
254	CFBS08605-CFBS08610	1836335	0	Patient02	DS	IGR	1	-
255	CFBS08635	1845859	0	Patient02	DS	SYN	1	GGT
256	CFBS08685	1854490	0	Patient02	DS	NSY	1	TCC
257	CFBS08745	1869597	0	Patient02	DS	NSY	1	GCG
258	CFBS08805	1894003	0	Patient02	DS	NSY	1	GTC
259	CFBS08855	1904916	0	Patient02	DS	NSY	0	GTC
260	CFBS09120	1954329	0	Patient02	DS	NSY	1	ACC
261	CFBS09145	1959407	0	Patient02	DS	NSY	1	GCC
262	CFBS09505-CFBS09510	2044472	0	Patient02	DS	IGR	1	-
263	CFBS09520	2048382	0	Patient02	DS	SYN	0	GCG
264	CFBS09605-CFBS09610	2070004	0	Patient02	DS	IGR	1	-
265	CFBS09610	2070786	0	Patient02	DS	SYN	1	GAA
266	CFBS10095	2171160	0	Patient02	DS	NSY	1	AGC
267	CFBS10110-CFBS10115	2174973	0	Patient02	DS	IGR	1	-
268	CFBS10340-CFBS10345	2208257	0	Patient02	DS	IGR	1	-
269	CFBS10545	2245310	0	Patient02	DS	NSY	0	GCG
270	CFBS10770	2288888	0	Patient02	DS	NSY	1	GCG
271	CFBS10780	2291066	0	Patient02	DS	SYN	1	ACG
272	CFBS10855	2315631	0	Patient02	DS	NSY	1	CTC
273	CFBS10965-CFBS10970	2337145	0	Patient02	DS	IGR	1	-
274	CFBS11015	2344915	0	Patient02	DS	NSY	1	ACC
275	CFBS11325	2404087	0	Patient02	DS	SYN	0	CTA
276	CFBS11645	2471195	0	Patient02	DS	NSY	1	GAG
277	CFBS11660	2474671	0	Patient02	DS	SYN	1	CGC
278	CFBS11845	2513630	0	Patient02	DS	SYN	1	AAA
279	CFBS11870	2519963	0	Patient02	DS	NSY	1	GCC
280	CFBS11900	2527416	0	Patient02	DS	SYN	1	GGT
281	CFBS11990	2544036	0	Patient02	DS	NSY	1	AAC
282	CFBS12215	2581838	0	Patient02	DS	NSY	0	CCC
283	CFBS12260	2591325	0	Patient02	DS	SYN	1	TCC
284	CFBS12430	2628571	0	Patient02	DS	SYN	1	CAC
285	CFBS12585	2671212	0	Patient02	DS	SYN	1	CTG
286	CFBS12670	2690534	0	Patient02	DS	NSY	1	TAC
287	CFBS13110	2776252	0	Patient02	DS	SYN	1	ATT
288	CFBS13160	2789975	0	Patient02	DS	SYN	1	ATC
289	CFBS13325-CFBS13330	2827176	0	Patient02	DS	IGR	0	-
290	CFBS13365	2833434	0	Patient02	DS	NSY	0	ATC
291	CFBS13550-CFBS13555	2873084	0	Patient02	DS	IGR	1	-
292	CFBS13795-CFBS13800	2929469	0	Patient02	DS	IGR	1	-
293	CFBS13830	2936501	0	Patient02	DS	NSY	0	CGC
294	CFBS13830	2937780	0	Patient02	DS	SYN	1	CCT
295	CFBS14110-CFBS14115	2977052	0	Patient02	DS	IGR	0	-
296	CFBS14200	2994933	0	Patient02	DS	SYN	0	ACC
297	CFBS14345	3019584	0	Patient02	DS	NSY	1	ACC
298	CFBS14455	3042373	0	Patient02	DS	NSY	1	GGC
299	CFBS14495	3050193	0	Patient02	DS	NSY	0	ACG
300	CFBS14795	3104820	0	Patient02	DS	SYN	1	GGG
301	CFBS14905	3121602	0	Patient02	DS	SYN	1	CTG
302	CFBS15045	3150182	0	Patient02	DS	SYN	1	GGC
303	CFBS15385	3216379	0	Patient02	DS	NSY	0	GCT
304	CFBS15470	3236932	0	Patient02	DS	SYN	1	GCA
305	CFBS15515	3268060	0	Patient02	DS	SYN	1	GTC
306	CFBS15545-CFBS15555	3285963	0	Patient02	DS	IGR	1	-
307	CFBS15585	3295985	0	Patient02	DS	NSY	0	TGG
308	CFBS15600	3299373	0	Patient02	DS	SYN	1	AAA
309	CFBS15800	3338543	0	Patient02	DS	NSY	0	GAG
310	CFBS15820	3344369	0	Patient02	DS	NSY	1	GTT
311	CFBS16050	3388625	0	Patient02	DS	SYN	0	TCA
312	CFBS16140	3406317	0	Patient02	DS	SYN	1	CCT
313	CFBS16165	3412680	0	Patient02	DS	NSY	0	AAC
314	CFBS16255	3431309	0	Patient02	DS	NSY	1	CCC
315	CFBS16300	3443062	0	Patient02	DS	SYN	1	TAT
316	CFBS16520	3483334	0	Patient02	DS	NSY	1	CCG
317	CFBS16530-CFBS16535	3484161	0	Patient02	DS	IGR	0	-
318	CFBS16790	3537173	0	Patient02	DS	NSY	1	ACC
319	CFBS17010	3581789	0	Patient02	DS	SYN	1	TCG
320	CFBS17305	3642814	0	Patient02	DS	NSY	1	TCG
321	CFBS17430	3666788	0	Patient02	DS	SYN	1	ACG
322	CFBS17480-CFBS17485	3683597	0	Patient02	DS	IGR	1	-
323	CFBS17870	3788336	0	Patient02	DS	NSY	0	GTG
324	CFBS17885	3791413	0	Patient02	DS	NSY	0	AAC
325	CFBS17895	3794359	0	Patient02	DS	NSY	1	TCG
326	CFBS17985	3811606	0	Patient02	DS	SYN	1	GTA
327	CFBS18105	3837684	0	Patient02	DS	NSY	1	CCA
328	CFBS18170-CFBS18175	3849398	0	Patient02	DS	IGR	0	-
329	CFBS18260	3866506	0	Patient02	DS	NSY	0	CCG
330	CFBS18285	3875712	0	Patient02	DS	NSY	1	GCT
331	CFBS18360	3888364	0	Patient02	DS	NSY	0	CGT
332	CFBS18505	3920517	0	Patient02	DS	NSY	0	TCC
333	CFBS18515-CFBS18520	3922619	0	Patient02	DS	IGR	1	-
334	CFBS18555	3938113	0	Patient02	DS	NSY	1	GTG
335	CFBS18635	3962313	0	Patient02	DS	NSY	1	ACG
336	CFBS18735	3984851	0	Patient02	DS	SYN	1	GCC
337	CFBS18825	4003962	0	Patient02	DS	NSY	0	AGC
338	CFBS18835	4006834	0	Patient02	DS	NSY	1	GAA
339	CFBS18915	4022462	0	Patient02	DS	SYN	1	GAT
340	CFBS18955	4030154	0	Patient02	DS	SYN	0	TCC
341	CFBS18970	4033460	0	Patient02	DS	NSY	1	ATC
342	CFBS18975-CFBS18980	4035351	0	Patient02	DS	IGR	1	-
343	CFBS19040	4048106	0	Patient02	DS	NSY	1	ATG
344	CFBS19195-CFBS19200	4077743	0	Patient02	DS	IGR	1	-
345	CFBS19595-CFBS19600	4156347	0	Patient02	DS	IGR	1	-
346	CFBS19845	4206013	0	Patient02	DS	SYN	1	CTG
347	CFBS19910	4218222	0	Patient02	DS	NSY	1	ACG
348	CFBS19910-CFBS19915	4218582	0	Patient02	DS	IGR	0	-
349	CFBS20070	4248784	0	Patient02	DS	NSY	0	GAG
350	CFBS20075	4251686	0	Patient02	DS	NSY	1	GAC
351	CFBS20205	4287423	0	Patient02	DS	NSY	0	CGC
352	CFBS20225-CFBS20235	4301999	0	Patient02	DS	IGR	1	-
353	CFBS20350	4325400	0	Patient02	DS	NSY	1	ACG
354	CFBS20405	4335915	0	Patient02	DS	NSY	1	GCC
355	CFBS20420-CFBS20425	4341341	0	Patient02	DS	IGR	0	-
356	CFBS20425	4342680	0	Patient02	DS	SYN	1	CCG
357	CFBS20610-CFBS20615	4389765	0	Patient02	DS	IGR	1	-
358	CFBS20685	4407231	0	Patient02	DS	NSY	1	CCG
359	CFBS20700	4410710	0	Patient02	DS	NSY	0	AGC
360	CFBS00060-CFBS00065	12901	0	Patient06	Hr	IGR	0	-
361	CFBS00100	18947	0	Patient06	Hr	NSY	0	CCT
362	CFBS00160	32334	0	Patient06	Hr	NSY	0	CCC
363	CFBS00165	32845	0	Patient06	Hr	NSY	1	TGA
364	CFBS00260	52531	0	Patient06	Hr	SYN	0	GGG
365	CFBS00495	99794	0	Patient06	Hr	NSY	1	GCC
366	CFBS00670	149704	0	Patient06	Hr	SYN	1	GCG
367	CFBS00740	164827	0	Patient06	Hr	NSY	1	GTC
368	CFBS00865	189464	0	Patient06	Hr	NSY	1	GAG
369	CFBS00930	204116	0	Patient06	Hr	NSY	0	GAG
370	CFBS00945	206854	0	Patient06	Hr	SYN	0	CGC
371	CFBS01035	227958	0	Patient06	Hr	SYN	1	CGT
372	CFBS01125	252622	0	Patient06	Hr	NSY	1	TTC
373	CFBS01135	255241	0	Patient06	Hr	NSY	1	TCC
374	CFBS01375	310157	0	Patient06	Hr	SYN	1	ACA
375	CFBS01595	363821	0	Patient06	Hr	NSY	0	GAG
376	CFBS01690	388299	0	Patient06	Hr	SYN	1	GCC
377	CFBS01705	391080	0	Patient06	Hr	NSY	1	CTG
378	CFBS01780	408980	0	Patient06	Hr	SYN	0	GCA
379	CFBS01960	453616	0	Patient06	Hr	NSY	0	TTA
380	CFBS02000	461357	0	Patient06	Hr	SYN	1	CAG
381	CFBS02095	482342	0	Patient06	Hr	NSY	0	CTT
382	CFBS02110	489949	0	Patient06	Hr	SYN	1	ATT
383	CFBS02120	492900	0	Patient06	Hr	NSY	0	TGG
384	CFBS02230-CFBS02235	517932	0	Patient06	Hr	IGR	1	-
385	CFBS02275	526609	0	Patient06	Hr	NSY	1	GTA
386	CFBS02300-CFBS02305	532141	0	Patient06	Hr	IGR	1	-
387	CFBS02310	533308	0	Patient06	Hr	SYN	1	CAG
388	CFBS02490	566643	0	Patient06	Hr	SYN	1	ATC
389	CFBS02655	598993	0	Patient06	Hr	NSY	0	AGG
390	CFBS02900	647487	0	Patient06	Hr	NSY	1	CAA
391	CFBS02960-CFBS02965	659394	0	Patient06	Hr	IGR	0	-
392	CFBS03305-CFBS03310	729508	0	Patient06	Hr	IGR	1	-
393	CFBS03305-CFBS03310	729543	0	Patient06	Hr	IGR	0	-
394	CFBS03400	744333	0	Patient06	Hr	NSY	0	ACA
395	CFBS03585	781168	0	Patient06	Hr	SYN	1	CTT
396	CFBS03795	814322	0	Patient06	Hr	SYN	1	GGA
397	CFBS04065	866139	0	Patient06	Hr	NSY	1	GCC
398	CFBS04105-CFBS04110	875446	0	Patient06	Hr	IGR	0	-
399	CFBS04205	891122	0	Patient06	Hr	SYN	1	CCT
400	CFBS04340	918335	0	Patient06	Hr	SYN	0	CGT
401	CFBS04370	922444	0	Patient06	Hr	NSY	0	GCG
402	CFBS04440	935720	0	Patient06	Hr	NSY	1	GTC
403	CFBS04465	940278	0	Patient06	Hr	NSY	0	AGT
404	CFBS04505	948717	0	Patient06	Hr	NSY	0	AGC
405	CFBS04540	955399	0	Patient06	Hr	NSY	1	ATC
406	CFBS04660	980240	0	Patient06	Hr	SYN	1	CGG
407	CFBS04710-CFBS04715	994999	0	Patient06	Hr	IGR	1	-
408	CFBS04735-CFBS04740	1001371	0	Patient06	Hr	IGR	1	-
409	CFBS04750	1002752	0	Patient06	Hr	SYN	1	TCC
410	CFBS04870-CFBS04875	1028055	0	Patient06	Hr	IGR	1	-
411	CFBS04885	1030723	0	Patient06	Hr	SYN	1	CAC
412	CFBS05065	1072010	0	Patient06	Hr	NSY	1	GCT
413	CFBS05160-CFBS05165	1093137	0	Patient06	Hr	IGR	1	-
414	CFBS05160-CFBS05165	1093139	0	Patient06	Hr	IGR	0	-
415	CFBS05160-CFBS05165	1093142	0	Patient06	Hr	IGR	1	-
416	CFBS05160-CFBS05165	1093143	0	Patient06	Hr	IGR	1	-
417	CFBS05210	1101533	0	Patient06	Hr	NSY	0	ACT
418	CFBS05395	1140516	0	Patient06	Hr	SYN	1	TTG
419	CFBS05435	1149871	0	Patient06	Hr	NSY	0	CTC
420	CFBS05735-CFBS05740	1204582	0	Patient06	Hr	IGR	1	-
421	CFBS05805-CFBS05810	1217916	0	Patient06	Hr	IGR	1	-
422	CFBS06000	1252872	0	Patient06	Hr	NSY	0	CCC
423	CFBS06065	1265654	0	Patient06	Hr	SYN	1	CTA
424	CFBS06375-CFBS06380	1341384	0	Patient06	Hr	IGR	1	-
425	CFBS06400	1346565	0	Patient06	Hr	NSY	1	ATA
426	CFBS06425	1353033	0	Patient06	Hr	SYN	1	GGT
427	CFBS06565	1379761	0	Patient06	Hr	NSY	1	GAC
428	CFBS06675	1406338	0	Patient06	Hr	SYN	1	CCA
429	CFBS06700	1410117	0	Patient06	Hr	NSY	1	ATC
430	CFBS06840-CFBS06845	1445519	0	Patient06	Hr	IGR	1	-
431	CFBS06855	1446784	0	Patient06	Hr	NSY	1	ACC
432	CFBS07165	1514107	0	Patient06	Hr	NSY	0	CCT
433	CFBS07210	1525391	0	Patient06	Hr	SYN	1	CGA
434	CFBS07225	1529010	0	Patient06	Hr	SYN	1	GCA
435	CFBS07340	1553669	0	Patient06	Hr	SYN	1	TTG
436	CFBS07410	1567339	0	Patient06	Hr	SYN	1	ACC
437	CFBS07480	1583526	0	Patient06	Hr	NSY	1	TCT
438	CFBS07570	1599968	0	Patient06	Hr	NSY	1	GTA
439	CFBS07605-CFBS07610	1609561	0	Patient06	Hr	IGR	1	-
440	CFBS07805	1655745	0	Patient06	Hr	NSY	1	GTG
441	CFBS07950	1687235	0	Patient06	Hr	SYN	1	GCA
442	CFBS08005	1696855	0	Patient06	Hr	NSY	1	AAC
443	CFBS08140	1730954	0	Patient06	Hr	NSY	1	CCG
444	CFBS08605-CFBS08610	1836335	0	Patient06	Hr	IGR	1	-
445	CFBS08635	1845859	0	Patient06	Hr	SYN	1	GGT
446	CFBS08685	1854490	0	Patient06	Hr	NSY	1	TCC
447	CFBS08805	1893525	0	Patient06	Hr	NSY	1	CCG
448	CFBS08805	1894003	0	Patient06	Hr	NSY	1	GTC
449	CFBS09105	1951297	0	Patient06	Hr	NSY	0	GTC
450	CFBS09120	1954329	0	Patient06	Hr	NSY	1	ACC
451	CFBS09145	1959407	0	Patient06	Hr	NSY	1	GCC
452	CFBS09270	1988866	0	Patient06	Hr	NSY	1	GAC
453	CFBS09330	2002026	0	Patient06	Hr	SYN	1	TAC
454	CFBS09520	2048382	0	Patient06	Hr	SYN	0	GCG
455	CFBS09550	2056471	0	Patient06	Hr	NSY	0	CGA
456	CFBS09575	2060287	0	Patient06	Hr	NSY	1	GAC
457	CFBS09610	2070786	0	Patient06	Hr	SYN	1	GAA
458	CFBS09735	2095162	0	Patient06	Hr	NSY	1	TAC
459	CFBS10095	2171160	0	Patient06	Hr	NSY	1	AGC
460	CFBS10100	2171801	0	Patient06	Hr	SYN	1	GCG
461	CFBS10110-CFBS10115	2174973	0	Patient06	Hr	IGR	1	-
462	CFBS10340-CFBS10345	2208257	0	Patient06	Hr	IGR	1	-
463	CFBS10485	2230431	0	Patient06	Hr	NSY	1	GCA
464	CFBS10660	2263003	0	Patient06	Hr	NSY	0	GCG
465	CFBS10770	2288888	0	Patient06	Hr	NSY	1	GCG
466	CFBS10795-CFBS10800	2306997	0	Patient06	Hr	IGR	1	-
467	CFBS11015	2344915	0	Patient06	Hr	NSY	1	ACC
468	CFBS11400	2420170	0	Patient06	Hr	SYN	1	GGC
469	CFBS11595-CFBS11600	2461432	0	Patient06	Hr	IGR	1	-
470	CFBS11595-CFBS11600	2461433	0	Patient06	Hr	IGR	0	-
471	CFBS11595-CFBS11600	2461434	0	Patient06	Hr	IGR	0	-
472	CFBS11595-CFBS11600	2461436	0	Patient06	Hr	IGR	0	-
473	CFBS11595-CFBS11600	2461437	0	Patient06	Hr	IGR	0	-
474	CFBS11645	2471195	0	Patient06	Hr	NSY	1	GAG
475	CFBS11660	2474671	0	Patient06	Hr	SYN	1	CGC
476	CFBS11845	2513630	0	Patient06	Hr	SYN	1	AAA
477	CFBS11875	2520757	0	Patient06	Hr	SYN	1	GGC
478	CFBS12165-CFBS12170	2576597	0	Patient06	Hr	IGR	0	-
479	CFBS12215	2581838	0	Patient06	Hr	NSY	0	CCC
480	CFBS12255	2590177	0	Patient06	Hr	SYN	1	ATT
481	CFBS12330	2604477	0	Patient06	Hr	SYN	1	CCG
482	CFBS12345-CFBS12350	2608325	0	Patient06	Hr	IGR	1	-
483	CFBS12400	2622484	0	Patient06	Hr	NSY	0	CAG
484	CFBS12650	2686274	0	Patient06	Hr	SYN	0	GTG
485	CFBS12670	2690534	0	Patient06	Hr	NSY	1	TAC
486	CFBS12880	2725338	0	Patient06	Hr	SYN	1	GAG
487	CFBS12995	2753311	0	Patient06	Hr	NSY	1	ATG
488	CFBS13110	2776252	0	Patient06	Hr	SYN	1	ATT
489	CFBS13305	2824383	0	Patient06	Hr	NSY	0	GGA
490	CFBS13365	2833434	0	Patient06	Hr	NSY	0	ATC
491	CFBS13550-CFBS13555	2873084	0	Patient06	Hr	IGR	1	-
492	CFBS13585	2883497	0	Patient06	Hr	SYN	1	CTG
493	CFBS13830	2936409	0	Patient06	Hr	SYN	1	GAC
494	CFBS13830	2937780	0	Patient06	Hr	SYN	1	CCT
495	CFBS14045-CFBS14050	2969732	0	Patient06	Hr	IGR	1	-
496	CFBS14110-CFBS14115	2977052	0	Patient06	Hr	IGR	0	-
497	CFBS14455	3042373	0	Patient06	Hr	NSY	1	GGC
498	CFBS14495	3050193	0	Patient06	Hr	NSY	0	ACG
499	CFBS14740	3093445	0	Patient06	Hr	NSY	0	GAA
500	CFBS15385	3216379	0	Patient06	Hr	NSY	0	GCT
501	CFBS15390	3217897	0	Patient06	Hr	SYN	0	GTG
502	CFBS15470	3236932	0	Patient06	Hr	SYN	1	GCA
503	CFBS15480	3247055	0	Patient06	Hr	SYN	1	CCA
504	CFBS15480	3247988	0	Patient06	Hr	SYN	0	ACC
505	CFBS15545-CFBS15555	3285963	0	Patient06	Hr	IGR	1	-
506	CFBS15600	3299373	0	Patient06	Hr	SYN	1	AAA
507	CFBS15800	3338543	0	Patient06	Hr	NSY	0	GAG
508	CFBS15810	3340944	0	Patient06	Hr	NSY	1	GGC
509	CFBS15820	3344369	0	Patient06	Hr	NSY	1	GTT
510	CFBS16000	3378808	0	Patient06	Hr	NSY	1	AAG
511	CFBS16050	3388625	0	Patient06	Hr	SYN	0	TCA
512	CFBS16140	3406317	0	Patient06	Hr	SYN	1	CCT
513	CFBS16145	3407142	0	Patient06	Hr	NSY	1	GCC
514	CFBS16300	3443062	0	Patient06	Hr	SYN	1	TAT
515	CFBS16790	3537173	0	Patient06	Hr	NSY	1	ACC
516	CFBS16925	3561406	0	Patient06	Hr	NSY	1	TGC
517	CFBS16950	3569449	0	Patient06	Hr	SYN	0	CGC
518	CFBS17080	3592819	0	Patient06	Hr	NSY	1	CAG
519	CFBS17265-CFBS17270	3633157	0	Patient06	Hr	IGR	1	-
520	CFBS17395	3661571	0	Patient06	Hr	NSY	1	CGA
521	CFBS17430	3667335	0	Patient06	Hr	NSY	1	CCG
522	CFBS17460	3676750	0	Patient06	Hr	NSY	0	TGC
523	CFBS17480-CFBS17485	3683597	0	Patient06	Hr	IGR	1	-
524	CFBS17765	3767696	0	Patient06	Hr	NSY	1	AGC
525	CFBS17870	3788336	0	Patient06	Hr	NSY	0	GTG
526	CFBS17885	3791413	0	Patient06	Hr	NSY	0	AAC
527	CFBS17895	3793796	0	Patient06	Hr	SYN	1	ATC
528	CFBS17970	3809297	0	Patient06	Hr	SYN	0	GCC
529	CFBS17985	3811606	0	Patient06	Hr	SYN	1	GTA
530	CFBS18105	3837684	0	Patient06	Hr	NSY	1	CCA
531	CFBS18170-CFBS18175	3849398	0	Patient06	Hr	IGR	0	-
532	CFBS18285	3875712	0	Patient06	Hr	NSY	1	GCT
533	CFBS18360	3888364	0	Patient06	Hr	NSY	0	CGT
534	CFBS18505	3920517	0	Patient06	Hr	NSY	0	TCC
535	CFBS18555	3938113	0	Patient06	Hr	NSY	1	GTG
536	CFBS18635	3962313	0	Patient06	Hr	NSY	1	ACG
537	CFBS18825	4003962	0	Patient06	Hr	NSY	0	AGC
538	CFBS18875	4013398	0	Patient06	Hr	SYN	1	CGC
539	CFBS18915	4022462	0	Patient06	Hr	SYN	1	GAT
540	CFBS18970	4033460	0	Patient06	Hr	NSY	1	ATC
541	CFBS19015	4044937	0	Patient06	Hr	NSY	1	GCG
542	CFBS19040	4048106	0	Patient06	Hr	NSY	1	ATG
543	CFBS19110	4061276	0	Patient06	Hr	NSY	0	CAT
544	CFBS19195-CFBS19200	4077743	0	Patient06	Hr	IGR	1	-
545	CFBS19270	4093338	0	Patient06	Hr	NSY	1	GGC
546	CFBS19510	4139553	0	Patient06	Hr	SYN	1	GGG
547	CFBS19890	4215359	0	Patient06	Hr	NSY	1	AAC
548	CFBS19910	4218222	0	Patient06	Hr	NSY	1	ACG
549	CFBS19910-CFBS19915	4218582	0	Patient06	Hr	IGR	0	-
550	CFBS20070	4247008	0	Patient06	Hr	SYN	0	GTC
551	CFBS20075	4251686	0	Patient06	Hr	NSY	1	GAC
552	CFBS20175	4282070	0	Patient06	Hr	NSY	1	GTG
553	CFBS20225-CFBS20235	4301999	0	Patient06	Hr	IGR	1	-
554	CFBS20405	4335915	0	Patient06	Hr	NSY	1	GCC
555	CFBS20420-CFBS20425	4341341	0	Patient06	Hr	IGR	0	-
556	CFBS20425	4342680	0	Patient06	Hr	SYN	1	CCG
557	CFBS20490	4356959	0	Patient06	Hr	NSY	0	GAG
558	CFBS20610-CFBS20615	4389765	0	Patient06	Hr	IGR	1	-
559	CFBS20655	4401036	0	Patient06	Hr	NSY	1	GTG
560	CFBS20685	4407231	0	Patient06	Hr	NSY	1	CCG
561	CFBS20700	4410710	0	Patient06	Hr	NSY	0	AGC
562	CFBS00100	18947	0	Patient07	Hr	NSY	0	CCT
563	CFBS00100	19012	0	Patient07	Hr	NSY	0	CCG
564	CFBS00100	19015	0	Patient07	Hr	NSY	1	CGG
565	CFBS00105	20471	0	Patient07	Hr	SYN	0	CCG
566	CFBS00190	37167	0	Patient07	Hr	NSY	1	GGC
567	CFBS00205	38673	0	Patient07	Hr	NSY	0	TCT
568	CFBS00205	39310	0	Patient07	Hr	NSY	0	AGC
569	CFBS00205	39538	0	Patient07	Hr	NSY	1	GCC
570	CFBS00205-CFBS00210	40417	0	Patient07	Hr	IGR	1	-
571	CFBS00205-CFBS00210	40473	0	Patient07	Hr	IGR	1	-
572	CFBS00235	47247	0	Patient07	Hr	NSY	1	CCT
573	CFBS00250	50010	0	Patient07	Hr	SYN	1	CGG
574	CFBS00260	52531	0	Patient07	Hr	SYN	0	GGG
575	CFBS00395	81935	0	Patient07	Hr	NSY	1	CGC
576	CFBS00495	99634	0	Patient07	Hr	SYN	1	GGT
577	CFBS00495	99794	0	Patient07	Hr	NSY	1	GCC
578	CFBS00540	115257	0	Patient07	Hr	SYN	1	GGA
579	CFBS00575	126569	0	Patient07	Hr	SYN	0	TCG
580	CFBS00575	127955	0	Patient07	Hr	SYN	1	GAG
581	CFBS00740	164827	0	Patient07	Hr	NSY	1	GTC
582	CFBS00820	181086	0	Patient07	Hr	SYN	1	ATT
583	CFBS00865	189464	0	Patient07	Hr	NSY	1	GAG
584	CFBS00900	195969	0	Patient07	Hr	NSY	1	GCC
585	CFBS00925	202358	0	Patient07	Hr	SYN	0	GTT
586	CFBS00930	204116	0	Patient07	Hr	NSY	0	GAG
587	CFBS00945	206854	0	Patient07	Hr	SYN	0	CGC
588	CFBS00990	214936	0	Patient07	Hr	NSY	0	ACG
589	CFBS00990	215690	0	Patient07	Hr	SYN	1	CGT
590	CFBS01055	233480	0	Patient07	Hr	NSY	0	CTA
591	CFBS01105	246952	0	Patient07	Hr	SYN	1	GGC
592	CFBS01170	263189	0	Patient07	Hr	SYN	1	CTG
593	CFBS01260	286527	0	Patient07	Hr	SYN	1	TTG
594	CFBS01300	294580	0	Patient07	Hr	NSY	1	TTC
595	CFBS01375	310157	0	Patient07	Hr	SYN	1	ACA
596	CFBS01490	340637	0	Patient07	Hr	NSY	1	GTA
597	CFBS01590	363265	0	Patient07	Hr	NSY	0	GAT
598	CFBS01610	375409	0	Patient07	Hr	SYN	1	CTA
599	CFBS01770	405272	0	Patient07	Hr	SYN	1	CCG
600	CFBS01925	446299	0	Patient07	Hr	NSY	1	ACG
601	CFBS01940	448269	0	Patient07	Hr	NSY	1	GGC
602	CFBS01960	453616	0	Patient07	Hr	NSY	0	TTA
603	CFBS01995	458739	0	Patient07	Hr	SYN	1	AAA
604	CFBS02095	482342	0	Patient07	Hr	NSY	0	CTT
605	CFBS02110	489949	0	Patient07	Hr	SYN	1	ATT
606	CFBS02165	502879	0	Patient07	Hr	NSY	1	CCG
607	CFBS02230-CFBS02235	517932	0	Patient07	Hr	IGR	1	-
608	CFBS02275	526609	0	Patient07	Hr	NSY	1	GTA
609	CFBS02340	540849	0	Patient07	Hr	NSY	0	GAT
610	CFBS02415	554503	0	Patient07	Hr	NSY	1	GTG
611	CFBS02490	566643	0	Patient07	Hr	SYN	1	ATC
612	CFBS02505	568897	0	Patient07	Hr	SYN	1	TCG
613	CFBS02525	574242	0	Patient07	Hr	NSY	1	GTA
614	CFBS02655	598993	0	Patient07	Hr	NSY	0	AGG
615	CFBS02670	603461	0	Patient07	Hr	SYN	1	CGA
616	CFBS02690	606494	0	Patient07	Hr	NSY	1	GAC
617	CFBS02760	619711	0	Patient07	Hr	NSY	1	ACC
618	CFBS02760	619909	0	Patient07	Hr	NSY	1	CTC
619	CFBS02820	631562	0	Patient07	Hr	NSY	1	ATT
620	CFBS02960-CFBS02965	659394	0	Patient07	Hr	IGR	0	-
621	CFBS02970	660801	0	Patient07	Hr	NSY	0	ATC
622	CFBS03060	684653	0	Patient07	Hr	NSY	1	ACG
623	CFBS03130-CFBS03135	698230	0	Patient07	Hr	IGR	0	-
624	CFBS03280	719712	0	Patient07	Hr	SYN	0	GCC
625	CFBS03305-CFBS03310	729508	0	Patient07	Hr	IGR	1	-
626	CFBS03305-CFBS03310	729543	0	Patient07	Hr	IGR	0	-
627	CFBS03550	775105	0	Patient07	Hr	NSY	1	AAC
628	CFBS03585	781168	0	Patient07	Hr	SYN	1	CTT
629	CFBS03625	790172	0	Patient07	Hr	NSY	1	ACC
630	CFBS03795	814322	0	Patient07	Hr	SYN	1	GGA
631	CFBS03955	843379	0	Patient07	Hr	SYN	1	CAG
632	CFBS04050	862317	0	Patient07	Hr	NSY	0	TTC
633	CFBS04065	864726	0	Patient07	Hr	NSY	0	CGT
634	CFBS04150	882390	0	Patient07	Hr	NSY	1	GTC
635	CFBS04205	891122	0	Patient07	Hr	SYN	1	CCT
636	CFBS04270	905956	0	Patient07	Hr	NSY	0	AAA
637	CFBS04280	906899	0	Patient07	Hr	NSY	1	TAC
638	CFBS04325	914911	0	Patient07	Hr	NSY	1	CGC
639	CFBS04370	922444	0	Patient07	Hr	NSY	0	GCG
640	CFBS04440	935720	0	Patient07	Hr	NSY	1	GTC
641	CFBS04465	940278	0	Patient07	Hr	NSY	0	AGT
642	CFBS04505	948529	0	Patient07	Hr	SYN	1	TCA
643	CFBS04505	949222	0	Patient07	Hr	SYN	1	CCG
644	CFBS04515	950258	0	Patient07	Hr	NSY	1	GTC
645	CFBS04530	952657	0	Patient07	Hr	NSY	1	ACC
646	CFBS04530	953024	0	Patient07	Hr	SYN	0	GCC
647	CFBS04690	990467	0	Patient07	Hr	NSY	1	GGG
648	CFBS04710-CFBS04715	994917	0	Patient07	Hr	IGR	1	-
649	CFBS04720	997346	0	Patient07	Hr	NSY	0	GTT
650	CFBS04750	1002752	0	Patient07	Hr	SYN	1	TCC
651	CFBS04750	1002777	0	Patient07	Hr	NSY	1	GGG
652	CFBS04815	1016937	0	Patient07	Hr	NSY	1	AAG
653	CFBS04820	1018355	0	Patient07	Hr	SYN	1	GGC
654	CFBS04920	1038820	0	Patient07	Hr	SYN	0	CCT
655	CFBS04970-CFBS04975	1051226	0	Patient07	Hr	IGR	1	-
656	CFBS04985	1053349	0	Patient07	Hr	SYN	1	GCC
657	CFBS05095	1075413	0	Patient07	Hr	SYN	1	GCG
658	CFBS05115	1077332	0	Patient07	Hr	SYN	0	GGG
659	CFBS05115	1078266	0	Patient07	Hr	NSY	0	GTC
660	CFBS05160-CFBS05165	1093105	0	Patient07	Hr	IGR	0	-
661	CFBS05160-CFBS05165	1093137	0	Patient07	Hr	IGR	1	-
662	CFBS05160-CFBS05165	1093139	0	Patient07	Hr	IGR	0	-
663	CFBS05160-CFBS05165	1093142	0	Patient07	Hr	IGR	1	-
664	CFBS05160-CFBS05165	1093143	0	Patient07	Hr	IGR	1	-
665	CFBS05210	1102223	0	Patient07	Hr	NSY	1	GTC
666	CFBS05215	1104253	0	Patient07	Hr	NSY	0	GCG
667	CFBS05215	1104254	0	Patient07	Hr	NSY	1	GCG
668	CFBS05230-CFBS05235	1107088	0	Patient07	Hr	IGR	1	-
669	CFBS05250	1110245	0	Patient07	Hr	NSY	1	AGC
670	CFBS05425	1146285	0	Patient07	Hr	NSY	1	GCG
671	CFBS05430	1147497	0	Patient07	Hr	NSY	1	AGT
672	CFBS05435	1149871	0	Patient07	Hr	NSY	0	CTC
673	CFBS05455	1152758	0	Patient07	Hr	SYN	0	ACG
674	CFBS05525	1164385	0	Patient07	Hr	NSY	0	GAC
675	CFBS05680	1191980	0	Patient07	Hr	NSY	1	ATG
676	CFBS05805-CFBS05810	1217916	0	Patient07	Hr	IGR	1	-
677	CFBS05990	1249548	0	Patient07	Hr	NSY	0	CTC
678	CFBS06000	1252872	0	Patient07	Hr	NSY	0	CCC
679	CFBS06060	1265156	0	Patient07	Hr	NSY	0	TGT
680	CFBS06065	1265654	0	Patient07	Hr	SYN	1	CTA
681	CFBS06190	1286853	0	Patient07	Hr	NSY	0	CGA
682	CFBS06205	1293420	0	Patient07	Hr	NSY	0	CGG
683	CFBS06285	1312152	0	Patient07	Hr	NSY	0	GTC
684	CFBS06330	1332626	0	Patient07	Hr	SYN	1	TCC
685	CFBS06335	1333758	0	Patient07	Hr	NSY	0	GCT
686	CFBS06350	1336253	0	Patient07	Hr	NSY	1	CTG
687	CFBS06400	1346565	0	Patient07	Hr	NSY	1	ATA
688	CFBS06425	1353033	0	Patient07	Hr	SYN	1	GGT
689	CFBS06475	1362506	0	Patient07	Hr	NSY	1	CTG
690	CFBS06565	1379761	0	Patient07	Hr	NSY	1	GAC
691	CFBS06590	1384407	0	Patient07	Hr	NSY	1	CGG
692	CFBS06630	1393913	0	Patient07	Hr	SYN	0	GCA
693	CFBS06675	1406338	0	Patient07	Hr	SYN	1	CCA
694	CFBS06720	1414352	0	Patient07	Hr	SYN	1	CCG
695	CFBS06780	1431604	0	Patient07	Hr	SYN	0	GTG
696	CFBS06840-CFBS06845	1445519	0	Patient07	Hr	IGR	1	-
697	CFBS06855	1446784	0	Patient07	Hr	NSY	1	ACC
698	CFBS06995	1477459	0	Patient07	Hr	NSY	0	CGC
699	CFBS06995	1477533	0	Patient07	Hr	SYN	1	GGA
700	CFBS07070	1498216	0	Patient07	Hr	NSY	0	ATG
701	CFBS07125	1507556	0	Patient07	Hr	SYN	0	GTG
702	CFBS07205	1521764	0	Patient07	Hr	NSY	0	CTC
703	CFBS07210	1525391	0	Patient07	Hr	SYN	1	CGA
704	CFBS07220-CFBS07225	1527885	0	Patient07	Hr	IGR	0	-
705	CFBS07330	1551736	0	Patient07	Hr	NSY	0	GAG
706	CFBS07365	1557717	0	Patient07	Hr	NSY	0	ATC
707	CFBS07410-CFBS07415	1568351	0	Patient07	Hr	IGR	1	-
708	CFBS07480	1583526	0	Patient07	Hr	NSY	1	TCT
709	CFBS07500	1587141	0	Patient07	Hr	NSY	0	CTA
710	CFBS07570	1599968	0	Patient07	Hr	NSY	1	GTA
711	CFBS07805	1655745	0	Patient07	Hr	NSY	1	GTG
712	CFBS07940-CFBS07945	1684335	0	Patient07	Hr	IGR	1	-
713	CFBS07950	1687235	0	Patient07	Hr	SYN	1	GCA
714	CFBS08005	1696855	0	Patient07	Hr	NSY	1	AAC
715	CFBS08035-CFBS08040	1701222	0	Patient07	Hr	IGR	1	-
716	CFBS08080	1710011	0	Patient07	Hr	NSY	0	GTA
717	CFBS08125	1723070	0	Patient07	Hr	NSY	1	ACC
718	CFBS08140	1726049	0	Patient07	Hr	NSY	1	TCA
719	CFBS08195	1744677	0	Patient07	Hr	NSY	1	AGC
720	CFBS08225-CFBS08230	1750232	0	Patient07	Hr	IGR	1	-
721	CFBS08335-CFBS08340	1777984	0	Patient07	Hr	IGR	1	-
722	CFBS08490	1806838	0	Patient07	Hr	SYN	1	ACT
723	CFBS08495	1808506	0	Patient07	Hr	NSY	1	GCG
724	CFBS08550-CFBS08560	1822184	0	Patient07	Hr	IGR	1	-
725	CFBS08605-CFBS08610	1836335	0	Patient07	Hr	IGR	1	-
726	CFBS08635	1844012	0	Patient07	Hr	NSY	1	ACT
727	CFBS08635	1845859	0	Patient07	Hr	SYN	1	GGT
728	CFBS08685	1854490	0	Patient07	Hr	NSY	1	TCC
729	CFBS08805	1894003	0	Patient07	Hr	NSY	1	GTC
730	CFBS09030	1939072	0	Patient07	Hr	NSY	0	GAG
731	CFBS09120	1954329	0	Patient07	Hr	NSY	1	ACC
732	CFBS09145	1959407	0	Patient07	Hr	NSY	1	GCC
733	CFBS09220	1975833	0	Patient07	Hr	NSY	1	CGG
734	CFBS09265	1987078	0	Patient07	Hr	SYN	1	TTT
735	CFBS09280-CFBS09285	1990992	0	Patient07	Hr	IGR	1	-
736	CFBS09520	2048382	0	Patient07	Hr	SYN	0	GCG
737	CFBS09530	2053023	0	Patient07	Hr	NSY	1	ATG
738	CFBS09540	2055110	0	Patient07	Hr	NSY	0	AAG
739	CFBS09600	2067336	0	Patient07	Hr	NSY	1	CGC
740	CFBS09610	2070786	0	Patient07	Hr	SYN	1	GAA
741	CFBS09610	2071955	0	Patient07	Hr	NSY	1	AGT
742	CFBS09735	2094920	0	Patient07	Hr	SYN	1	GTG
743	CFBS09865-CFBS09875	2123739	0	Patient07	Hr	IGR	1	-
744	CFBS10095	2171160	0	Patient07	Hr	NSY	1	AGC
745	CFBS10110-CFBS10115	2174973	0	Patient07	Hr	IGR	1	-
746	CFBS10115	2175345	0	Patient07	Hr	SYN	1	CGG
747	CFBS10155	2183559	0	Patient07	Hr	NSY	1	GCC
748	CFBS10185	2186899	0	Patient07	Hr	NSY	0	GAG
749	CFBS10240	2191714	0	Patient07	Hr	SYN	1	GAC
750	CFBS10310	2204659	0	Patient07	Hr	NSY	0	CAG
751	CFBS10340-CFBS10345	2208257	0	Patient07	Hr	IGR	1	-
752	CFBS10390-CFBS10395	2217556	0	Patient07	Hr	IGR	1	-
753	CFBS10425	2222236	0	Patient07	Hr	NSY	1	TAC
754	CFBS10470	2227277	0	Patient07	Hr	SYN	1	TTT
755	CFBS10490	2231821	0	Patient07	Hr	NSY	1	GGC
756	CFBS10570-CFBS10575	2251491	0	Patient07	Hr	IGR	1	-
757	CFBS10665	2268092	0	Patient07	Hr	SYN	1	AGT
758	CFBS10725	2281355	0	Patient07	Hr	NSY	1	GTG
759	CFBS10740	2283433	0	Patient07	Hr	NSY	0	CGG
760	CFBS10770	2288888	0	Patient07	Hr	NSY	1	GCG
761	CFBS10795	2299214	0	Patient07	Hr	NSY	0	GAG
762	CFBS10820	2311296	0	Patient07	Hr	NSY	1	CCC
763	CFBS10855	2316028	0	Patient07	Hr	NSY	0	AAA
764	CFBS10870	2318630	0	Patient07	Hr	NSY	1	AAA
765	CFBS10870	2320225	0	Patient07	Hr	NSY	1	CAT
766	CFBS10955-CFBS10960	2334614	0	Patient07	Hr	IGR	1	-
767	CFBS10985	2339740	0	Patient07	Hr	NSY	1	CTC
768	CFBS11015	2344915	0	Patient07	Hr	NSY	1	ACC
769	CFBS11085	2364343	0	Patient07	Hr	NSY	1	GCA
770	CFBS11170	2378305	0	Patient07	Hr	SYN	0	ACT
771	CFBS11365	2409968	0	Patient07	Hr	NSY	0	GCA
772	CFBS11375	2412949	0	Patient07	Hr	SYN	1	TTT
773	CFBS11380	2414319	0	Patient07	Hr	SYN	0	GTG
774	CFBS11435	2428917	0	Patient07	Hr	NSY	1	CCG
775	CFBS11500-CFBS11505	2442567	0	Patient07	Hr	IGR	1	-
776	CFBS11550	2451799	0	Patient07	Hr	SYN	0	GCG
777	CFBS11595-CFBS11600	2461432	0	Patient07	Hr	IGR	1	-
778	CFBS11595-CFBS11600	2461433	0	Patient07	Hr	IGR	0	-
779	CFBS11595-CFBS11600	2461434	0	Patient07	Hr	IGR	0	-
780	CFBS11595-CFBS11600	2461436	0	Patient07	Hr	IGR	0	-
781	CFBS11595-CFBS11600	2461437	0	Patient07	Hr	IGR	0	-
782	CFBS11625-CFBS11630	2468157	0	Patient07	Hr	IGR	1	-
783	CFBS11645	2471195	0	Patient07	Hr	NSY	1	GAG
784	CFBS11655-CFBS11660	2473310	0	Patient07	Hr	IGR	1	-
785	CFBS11670	2476759	0	Patient07	Hr	SYN	0	GCG
786	CFBS11845	2513630	0	Patient07	Hr	SYN	1	AAA
787	CFBS11880	2522940	0	Patient07	Hr	NSY	0	GGC
788	CFBS11960	2536115	0	Patient07	Hr	NSY	1	GCC
789	CFBS12215	2581838	0	Patient07	Hr	NSY	0	CCC
790	CFBS12360	2611315	0	Patient07	Hr	NSY	0	GGA
791	CFBS12405	2623967	0	Patient07	Hr	SYN	0	CTG
792	CFBS12405	2623971	0	Patient07	Hr	NSY	1	TTG
793	CFBS12405	2623974	0	Patient07	Hr	NSY	0	GGG
794	CFBS12405	2623976	0	Patient07	Hr	SYN	0	GCC
795	CFBS12460	2636299	0	Patient07	Hr	SYN	1	ACC
796	CFBS12505	2644015	0	Patient07	Hr	NSY	1	TGC
797	CFBS12610	2677696	0	Patient07	Hr	SYN	1	GAC
798	CFBS12670	2690534	0	Patient07	Hr	NSY	1	TAC
799	CFBS12840-CFBS12845	2721932	0	Patient07	Hr	IGR	0	-
800	CFBS12900	2730649	0	Patient07	Hr	NSY	1	GCC
801	CFBS13085	2770452	0	Patient07	Hr	NSY	1	GCG
802	CFBS13110	2776252	0	Patient07	Hr	SYN	1	ATT
803	CFBS13115	2778464	0	Patient07	Hr	SYN	1	GCC
804	CFBS13170	2794625	0	Patient07	Hr	NSY	1	ATC
805	CFBS13205	2802989	0	Patient07	Hr	NSY	1	GCG
806	CFBS13365	2833434	0	Patient07	Hr	NSY	0	ATC
807	CFBS13375	2840056	0	Patient07	Hr	NSY	1	CCA
808	CFBS13480	2861691	0	Patient07	Hr	SYN	1	CCA
809	CFBS13480	2861897	0	Patient07	Hr	NSY	1	GTC
810	CFBS13550-CFBS13555	2873084	0	Patient07	Hr	IGR	1	-
811	CFBS13700-CFBS13705	2912354	0	Patient07	Hr	IGR	1	-
812	CFBS13830	2937780	0	Patient07	Hr	SYN	1	CCT
813	CFBS13920	2952446	0	Patient07	Hr	SYN	0	GCG
814	CFBS13930	2954151	0	Patient07	Hr	NSY	1	CAC
815	CFBS14100	2975428	0	Patient07	Hr	SYN	1	CGC
816	CFBS14110-CFBS14115	2977052	0	Patient07	Hr	IGR	0	-
817	CFBS14260-CFBS14265	3007069	0	Patient07	Hr	IGR	0	-
818	CFBS14340	3017769	0	Patient07	Hr	NSY	1	ATC
819	CFBS14455	3042338	0	Patient07	Hr	NSY	0	CTT
820	CFBS14455	3042373	0	Patient07	Hr	NSY	1	GGC
821	CFBS14460	3044608	0	Patient07	Hr	SYN	1	GTG
822	CFBS14495	3050193	0	Patient07	Hr	NSY	0	ACG
823	CFBS14615	3069034	0	Patient07	Hr	NSY	0	CAC
824	CFBS14705	3084044	0	Patient07	Hr	NSY	0	TCC
825	CFBS14740	3093500	0	Patient07	Hr	NSY	1	TCA
826	CFBS14795-CFBS14800	3104925	0	Patient07	Hr	IGR	0	-
827	CFBS14920	3124442	0	Patient07	Hr	NSY	0	AGG
828	CFBS14920	3124480	0	Patient07	Hr	NSY	0	TGC
829	CFBS14920	3124481	0	Patient07	Hr	NSY	0	TGC
830	CFBS15035	3147870	0	Patient07	Hr	NSY	1	GCG
831	CFBS15060	3154167	0	Patient07	Hr	SYN	1	TCA
832	CFBS15160	3171952	0	Patient07	Hr	NSY	1	CGG
833	CFBS15160	3171957	0	Patient07	Hr	NSY	0	GAC
834	CFBS15310	3201434	0	Patient07	Hr	SYN	0	GCG
835	CFBS15310-CFBS15315	3201597	0	Patient07	Hr	IGR	1	-
836	CFBS15325	3203505	0	Patient07	Hr	NSY	1	CGG
837	CFBS15385	3216379	0	Patient07	Hr	NSY	0	GCT
838	CFBS15420	3226822	0	Patient07	Hr	SYN	1	AAG
839	CFBS15435-CFBS15440	3228750	0	Patient07	Hr	IGR	1	-
840	CFBS15440	3229477	0	Patient07	Hr	NSY	1	CGC
841	CFBS15470	3236253	0	Patient07	Hr	NSY	1	AGT
842	CFBS15470	3236932	0	Patient07	Hr	SYN	1	GCA
843	CFBS15485	3256286	0	Patient07	Hr	NSY	1	GAG
844	CFBS15520	3273833	0	Patient07	Hr	NSY	1	GCA
845	CFBS15545-CFBS15555	3285963	0	Patient07	Hr	IGR	1	-
846	CFBS15600	3299373	0	Patient07	Hr	SYN	1	AAA
847	CFBS15600-CFBS15605	3299626	0	Patient07	Hr	IGR	1	-
848	CFBS15610	3300128	0	Patient07	Hr	NSY	1	GAC
849	CFBS15615	3301612	0	Patient07	Hr	NSY	0	ATT
850	CFBS15630	3303703	0	Patient07	Hr	NSY	0	CCG
851	CFBS15740	3327766	0	Patient07	Hr	SYN	1	AAC
852	CFBS15800	3338543	0	Patient07	Hr	NSY	0	GAG
853	CFBS15920	3362709	0	Patient07	Hr	SYN	1	TCC
854	CFBS15970-CFBS15975	3372854	0	Patient07	Hr	IGR	1	-
855	CFBS16050	3388625	0	Patient07	Hr	SYN	0	TCA
856	CFBS16105	3398741	0	Patient07	Hr	NSY	0	GAT
857	CFBS16140	3406317	0	Patient07	Hr	SYN	1	CCT
858	CFBS16255	3431048	0	Patient07	Hr	NSY	0	GCT
859	CFBS16275-CFBS16280	3437543	0	Patient07	Hr	IGR	0	-
860	CFBS16300	3443062	0	Patient07	Hr	SYN	1	TAT
861	CFBS16460-CFBS16465	3472968	0	Patient07	Hr	IGR	1	-
862	CFBS16490	3477661	0	Patient07	Hr	NSY	0	CTA
863	CFBS16595	3496141	0	Patient07	Hr	SYN	1	CAC
864	CFBS16655	3507306	0	Patient07	Hr	SYN	1	CAG
865	CFBS16785	3536361	0	Patient07	Hr	NSY	1	AGT
866	CFBS16790	3537173	0	Patient07	Hr	NSY	1	ACC
867	CFBS16895	3553971	0	Patient07	Hr	SYN	1	TAC
868	CFBS16975	3574455	0	Patient07	Hr	NSY	0	TTT
869	CFBS17275-CFBS17280	3636022	0	Patient07	Hr	IGR	1	-
870	CFBS17380	3658403	0	Patient07	Hr	NSY	1	AAG
871	CFBS17435	3668154	0	Patient07	Hr	SYN	0	ATA
872	CFBS17445	3673138	0	Patient07	Hr	SYN	0	CGA
873	CFBS17480-CFBS17485	3683597	0	Patient07	Hr	IGR	1	-
874	CFBS17565-CFBS17570	3700310	0	Patient07	Hr	IGR	0	-
875	CFBS17820	3774885	0	Patient07	Hr	NSY	1	GCC
876	CFBS17870	3788336	0	Patient07	Hr	NSY	0	GTG
877	CFBS17885	3791413	0	Patient07	Hr	NSY	0	AAC
878	CFBS17945	3802639	0	Patient07	Hr	NSY	1	TCC
879	CFBS17985	3811606	0	Patient07	Hr	SYN	1	GTA
880	CFBS17990	3813060	0	Patient07	Hr	SYN	1	CCG
881	CFBS17995-CFBS18000	3814506	0	Patient07	Hr	IGR	1	-
882	CFBS18040	3825594	0	Patient07	Hr	NSY	1	TGC
883	CFBS18080	3833579	0	Patient07	Hr	SYN	1	CAG
884	CFBS18105	3837684	0	Patient07	Hr	NSY	1	CCA
885	CFBS18125	3840883	0	Patient07	Hr	NSY	1	GCG
886	CFBS18170-CFBS18175	3849398	0	Patient07	Hr	IGR	0	-
887	CFBS18255	3866008	0	Patient07	Hr	NSY	1	TCG
888	CFBS18260	3866551	0	Patient07	Hr	NSY	0	CCG
889	CFBS18265	3867673	0	Patient07	Hr	NSY	1	ATG
890	CFBS18285	3875712	0	Patient07	Hr	NSY	1	GCT
891	CFBS18360	3888364	0	Patient07	Hr	NSY	0	CGT
892	CFBS18390-CFBS18395	3895634	0	Patient07	Hr	IGR	1	-
893	CFBS18460	3910034	0	Patient07	Hr	NSY	1	GGA
894	CFBS18495	3917955	0	Patient07	Hr	NSY	0	AGT
895	CFBS18505	3920517	0	Patient07	Hr	NSY	0	TCC
896	CFBS18555	3938113	0	Patient07	Hr	NSY	1	GTG
897	CFBS18635	3961830	0	Patient07	Hr	NSY	1	CTC
898	CFBS18635	3962313	0	Patient07	Hr	NSY	1	ACG
899	CFBS18675	3970106	0	Patient07	Hr	NSY	0	TTG
900	CFBS18800	3998850	0	Patient07	Hr	SYN	1	CTG
901	CFBS18805	3999549	0	Patient07	Hr	NSY	0	CTG
902	CFBS18825	4003962	0	Patient07	Hr	NSY	0	AGC
903	CFBS18890	4017279	0	Patient07	Hr	NSY	1	GCG
904	CFBS18915	4022462	0	Patient07	Hr	SYN	1	GAT
905	CFBS18965	4032312	0	Patient07	Hr	SYN	0	CTC
906	CFBS18970	4033460	0	Patient07	Hr	NSY	1	ATC
907	CFBS18980	4035676	0	Patient07	Hr	NSY	1	CTC
908	CFBS19040	4048106	0	Patient07	Hr	NSY	1	ATG
909	CFBS19250	4086153	0	Patient07	Hr	SYN	1	GAC
910	CFBS19445	4126719	0	Patient07	Hr	SYN	1	ACC
911	CFBS19850	4206960	0	Patient07	Hr	NSY	1	GAC
912	CFBS19885-CFBS19890	4214785	0	Patient07	Hr	IGR	1	-
913	CFBS19905-CFBS19910	4217777	0	Patient07	Hr	IGR	1	-
914	CFBS19910	4218222	0	Patient07	Hr	NSY	1	ACG
915	CFBS20075	4251686	0	Patient07	Hr	NSY	1	GAC
916	CFBS20100	4260805	0	Patient07	Hr	NSY	1	ATG
917	CFBS20110-CFBS20115	4267086	0	Patient07	Hr	IGR	1	-
918	CFBS20225-CFBS20235	4298925	0	Patient07	Hr	IGR	1	-
919	CFBS20225-CFBS20235	4301999	0	Patient07	Hr	IGR	1	-
920	CFBS20280	4312630	0	Patient07	Hr	NSY	0	CGC
921	CFBS20380	4329378	0	Patient07	Hr	NSY	0	AGC
922	CFBS20405	4335915	0	Patient07	Hr	NSY	1	GCC
923	CFBS20405	4336027	0	Patient07	Hr	SYN	1	GGT
924	CFBS20420-CFBS20425	4341341	0	Patient07	Hr	IGR	0	-
925	CFBS20425	4342680	0	Patient07	Hr	SYN	1	CCG
926	CFBS20455	4348050	0	Patient07	Hr	NSY	1	GTG
927	CFBS20465	4353069	0	Patient07	Hr	SYN	1	TTA
928	CFBS20515	4363846	0	Patient07	Hr	SYN	0	CCG
929	CFBS20685	4407231	0	Patient07	Hr	NSY	1	CCG
930	CFBS20700	4410710	0	Patient07	Hr	NSY	0	AGC
931	CFBS00020	4071	1	Patient11	MDR	NSY	1	GGC
932	CFBS00100	18947	1	Patient11	MDR	NSY	0	CCT
933	CFBS00190	37167	1	Patient11	MDR	NSY	1	GGC
934	CFBS00210	41173	1	Patient11	MDR	NSY	1	GCG
935	CFBS00260	52531	1	Patient11	MDR	SYN	0	GGG
936	CFBS00495	99794	1	Patient11	MDR	NSY	1	GCC
937	CFBS00590	131794	1	Patient11	MDR	NSY	1	GTT
938	CFBS00680	153710	1	Patient11	MDR	NSY	0	GTC
939	CFBS00740	164827	1	Patient11	MDR	NSY	1	GTC
940	CFBS00865	189464	1	Patient11	MDR	NSY	1	GAG
941	CFBS00930	204116	1	Patient11	MDR	NSY	0	GAG
942	CFBS00945	206854	1	Patient11	MDR	SYN	0	CGC
943	CFBS01375	310157	1	Patient11	MDR	SYN	1	ACA
944	CFBS01585	362746	1	Patient11	MDR	NSY	1	CCG
945	CFBS01760	401504	1	Patient11	MDR	NSY	0	CAC
946	CFBS01885	440226	1	Patient11	MDR	NSY	0	GCA
947	CFBS01960	453616	1	Patient11	MDR	NSY	0	TTA
948	CFBS02085	480119	1	Patient11	MDR	NSY	1	TCG
949	CFBS02095	482342	1	Patient11	MDR	NSY	0	CTT
950	CFBS02100	485977	1	Patient11	MDR	SYN	1	GGT
951	CFBS02110	489949	1	Patient11	MDR	SYN	1	ATT
952	CFBS02120	493161	1	Patient11	MDR	SYN	1	GAC
953	CFBS02230-CFBS02235	517932	1	Patient11	MDR	IGR	1	-
954	CFBS02240	519502	1	Patient11	MDR	NSY	0	CCC
955	CFBS02275	526609	1	Patient11	MDR	NSY	1	GTA
956	CFBS02490	566643	1	Patient11	MDR	SYN	1	ATC
957	CFBS02645	596193	1	Patient11	MDR	NSY	0	ATC
958	CFBS02655	598993	1	Patient11	MDR	NSY	0	AGG
959	CFBS02750	616951	1	Patient11	MDR	SYN	1	GCC
960	CFBS02960-CFBS02965	659394	1	Patient11	MDR	IGR	0	-
961	CFBS03145	700227	1	Patient11	MDR	SYN	0	GCC
962	CFBS03230	711621	1	Patient11	MDR	SYN	1	GAC
963	CFBS03290	724279	1	Patient11	MDR	SYN	1	TTC
964	CFBS03305-CFBS03310	729508	1	Patient11	MDR	IGR	1	-
965	CFBS03305-CFBS03310	729543	1	Patient11	MDR	IGR	0	-
966	CFBS03370	735003	1	Patient11	MDR	SYN	1	ACG
967	CFBS03505	762540	1	Patient11	MDR	NSY	1	ACC
968	CFBS03585	781168	1	Patient11	MDR	SYN	1	CTT
969	CFBS03795	814322	1	Patient11	MDR	SYN	1	GGA
970	CFBS03935-CFBS03940	840861	1	Patient11	MDR	IGR	0	-
971	CFBS04165	884940	1	Patient11	MDR	SYN	0	CTG
972	CFBS04205	891122	1	Patient11	MDR	SYN	1	CCT
973	CFBS04370	922444	1	Patient11	MDR	NSY	0	GCG
974	CFBS04440	935720	1	Patient11	MDR	NSY	1	GTC
975	CFBS04465	940278	1	Patient11	MDR	NSY	0	AGT
976	CFBS04585	965483	1	Patient11	MDR	NSY	1	GGC
977	CFBS04750	1002752	1	Patient11	MDR	SYN	1	TCC
978	CFBS05115	1078468	1	Patient11	MDR	NSY	1	GTT
979	CFBS05160-CFBS05165	1093137	1	Patient11	MDR	IGR	1	-
980	CFBS05160-CFBS05165	1093139	1	Patient11	MDR	IGR	0	-
981	CFBS05160-CFBS05165	1093142	1	Patient11	MDR	IGR	1	-
982	CFBS05160-CFBS05165	1093143	1	Patient11	MDR	IGR	1	-
983	CFBS05300	1117997	1	Patient11	MDR	SYN	1	GCG
984	CFBS05310	1120024	1	Patient11	MDR	NSY	1	CCC
985	CFBS05435	1149871	1	Patient11	MDR	NSY	0	CTC
986	CFBS05605-CFBS05615	1176003	1	Patient11	MDR	IGR	1	-
987	CFBS05735-CFBS05740	1204582	1	Patient11	MDR	IGR	1	-
988	CFBS05805-CFBS05810	1217916	1	Patient11	MDR	IGR	1	-
989	CFBS05825	1222097	1	Patient11	MDR	SYN	1	GTC
990	CFBS05855	1228204	1	Patient11	MDR	NSY	0	GAA
991	CFBS06000	1252872	1	Patient11	MDR	NSY	0	CCC
992	CFBS06065	1265654	1	Patient11	MDR	SYN	1	CTA
993	CFBS06290	1317301	1	Patient11	MDR	SYN	0	ACG
994	CFBS06320	1330710	1	Patient11	MDR	SYN	1	GTG
995	CFBS06375-CFBS06380	1341384	1	Patient11	MDR	IGR	1	-
996	CFBS06400	1346565	1	Patient11	MDR	NSY	1	ATA
997	CFBS06425	1353033	1	Patient11	MDR	SYN	1	GGT
998	CFBS06450-CFBS06455	1357291	1	Patient11	MDR	IGR	0	-
999	CFBS06505-CFBS06515	1368069	1	Patient11	MDR	IGR	1	-
1000	CFBS06565	1379761	1	Patient11	MDR	NSY	1	GAC
1001	CFBS06675	1406338	1	Patient11	MDR	SYN	1	CCA
1002	CFBS06790	1433927	1	Patient11	MDR	NSY	1	CCG
1003	CFBS06815	1440446	1	Patient11	MDR	SYN	1	GGC
1004	CFBS06835	1444794	1	Patient11	MDR	NSY	1	CTG
1005	CFBS06840-CFBS06845	1445519	1	Patient11	MDR	IGR	1	-
1006	CFBS06855	1446784	1	Patient11	MDR	NSY	1	ACC
1007	CFBS07185	1519253	1	Patient11	MDR	SYN	1	GAT
1008	CFBS07210	1525391	1	Patient11	MDR	SYN	1	CGA
1009	CFBS07410	1567339	1	Patient11	MDR	SYN	1	ACC
1010	CFBS07480	1583526	1	Patient11	MDR	NSY	1	TCT
1011	CFBS07570	1599968	1	Patient11	MDR	NSY	1	GTA
1012	CFBS07655	1618919	1	Patient11	MDR	NSY	0	TCG
1013	CFBS07710	1631190	1	Patient11	MDR	SYN	0	ATC
1014	CFBS07805	1655745	1	Patient11	MDR	NSY	1	GTG
1015	CFBS07855	1666075	1	Patient11	MDR	SYN	1	CTG
1016	CFBS07890	1674742	1	Patient11	MDR	SYN	0	GGC
1017	CFBS07950	1687235	1	Patient11	MDR	SYN	1	GCA
1018	CFBS08005	1696855	1	Patient11	MDR	NSY	1	AAC
1019	CFBS08160	1736019	1	Patient11	MDR	SYN	0	CTC
1020	CFBS08250-CFBS08260	1759081	1	Patient11	MDR	IGR	0	-
1021	CFBS08575-CFBS08580	1827488	1	Patient11	MDR	IGR	1	-
1022	CFBS08605-CFBS08610	1836335	1	Patient11	MDR	IGR	1	-
1023	CFBS08635	1845859	1	Patient11	MDR	SYN	1	GGT
1024	CFBS08640	1846773	1	Patient11	MDR	SYN	1	GGT
1025	CFBS08660	1849031	1	Patient11	MDR	NSY	1	GAC
1026	CFBS08660-CFBS08665	1849544	1	Patient11	MDR	IGR	1	-
1027	CFBS08685	1854490	1	Patient11	MDR	NSY	1	TCC
1028	CFBS08770	1887254	1	Patient11	MDR	NSY	1	CGC
1029	CFBS08805	1894003	1	Patient11	MDR	NSY	1	GTC
1030	CFBS09055	1942634	1	Patient11	MDR	NSY	1	CGC
1031	CFBS09120	1954329	1	Patient11	MDR	NSY	1	ACC
1032	CFBS09145	1959407	1	Patient11	MDR	NSY	1	GCC
1033	CFBS09310	1996237	1	Patient11	MDR	NSY	1	CGC
1034	CFBS09385	2015492	1	Patient11	MDR	NSY	1	GCA
1035	CFBS09520	2048382	1	Patient11	MDR	SYN	0	GCG
1036	CFBS09600	2067724	1	Patient11	MDR	SYN	0	CCC
1037	CFBS09610	2070786	1	Patient11	MDR	SYN	1	GAA
1038	CFBS09825	2116078	1	Patient11	MDR	NSY	0	GCT
1039	CFBS09845	2119025	1	Patient11	MDR	SYN	1	TGA
1040	CFBS10095	2171160	1	Patient11	MDR	NSY	1	AGC
1041	CFBS10110-CFBS10115	2174973	1	Patient11	MDR	IGR	1	-
1042	CFBS10340-CFBS10345	2208257	1	Patient11	MDR	IGR	1	-
1043	CFBS10770	2288888	1	Patient11	MDR	NSY	1	GCG
1044	CFBS11015	2344915	1	Patient11	MDR	NSY	1	ACC
1045	CFBS11360	2409520	1	Patient11	MDR	NSY	1	CCC
1046	CFBS11395	2418282	1	Patient11	MDR	NSY	1	ACG
1047	CFBS11595-CFBS11600	2461432	1	Patient11	MDR	IGR	1	-
1048	CFBS11595-CFBS11600	2461433	1	Patient11	MDR	IGR	0	-
1049	CFBS11595-CFBS11600	2461434	1	Patient11	MDR	IGR	0	-
1050	CFBS11595-CFBS11600	2461436	1	Patient11	MDR	IGR	0	-
1051	CFBS11595-CFBS11600	2461437	1	Patient11	MDR	IGR	0	-
1052	CFBS11645	2471195	1	Patient11	MDR	NSY	1	GAG
1053	CFBS11660	2474671	1	Patient11	MDR	SYN	1	CGC
1054	CFBS11710	2486604	1	Patient11	MDR	NSY	1	GCC
1055	CFBS11845	2513630	1	Patient11	MDR	SYN	1	AAA
1056	CFBS11885	2524051	1	Patient11	MDR	SYN	0	GCG
1057	CFBS12100	2564231	1	Patient11	MDR	NSY	1	GCG
1058	CFBS12165	2575816	1	Patient11	MDR	NSY	1	CCC
1059	CFBS12215	2581838	1	Patient11	MDR	NSY	0	CCC
1060	CFBS12400	2622484	1	Patient11	MDR	NSY	0	CAG
1061	CFBS12670	2690534	1	Patient11	MDR	NSY	1	TAC
1062	CFBS12775	2711251	1	Patient11	MDR	NSY	1	CCT
1063	CFBS12995	2753311	1	Patient11	MDR	NSY	1	ATG
1064	CFBS13060	2767045	1	Patient11	MDR	SYN	0	GTG
1065	CFBS13110	2776252	1	Patient11	MDR	SYN	1	ATT
1066	CFBS13170	2793517	1	Patient11	MDR	SYN	1	GGC
1067	CFBS13175	2795489	1	Patient11	MDR	SYN	1	CAG
1068	CFBS13365	2833434	1	Patient11	MDR	NSY	0	ATC
1069	CFBS13375-CFBS13380	2844013	1	Patient11	MDR	IGR	1	-
1070	CFBS13415	2851442	1	Patient11	MDR	NSY	1	CCG
1071	CFBS13420	2852620	1	Patient11	MDR	NSY	1	ATC
1072	CFBS13550-CFBS13555	2873084	1	Patient11	MDR	IGR	1	-
1073	CFBS13585	2883393	1	Patient11	MDR	NSY	1	GCG
1074	CFBS13665	2901636	1	Patient11	MDR	NSY	0	GCT
1075	CFBS13830	2937780	1	Patient11	MDR	SYN	1	CCT
1076	CFBS14110-CFBS14115	2977052	1	Patient11	MDR	IGR	0	-
1077	CFBS14140	2981246	1	Patient11	MDR	NSY	0	GGA
1078	CFBS14455	3042373	1	Patient11	MDR	NSY	1	GGC
1079	CFBS14495	3050193	1	Patient11	MDR	NSY	0	ACG
1080	CFBS14965	3131070	1	Patient11	MDR	SYN	1	ATT
1081	CFBS14975	3133287	1	Patient11	MDR	NSY	1	TAC
1082	CFBS15365	3209263	1	Patient11	MDR	NSY	0	CAG
1083	CFBS15380	3214053	1	Patient11	MDR	NSY	1	GTC
1084	CFBS15385	3216379	1	Patient11	MDR	NSY	0	GCT
1085	CFBS15470	3236932	1	Patient11	MDR	SYN	1	GCA
1086	CFBS15545-CFBS15555	3285963	1	Patient11	MDR	IGR	1	-
1087	CFBS15600	3299373	1	Patient11	MDR	SYN	1	AAA
1088	CFBS15610	3300531	1	Patient11	MDR	SYN	1	ACC
1089	CFBS15775	3336127	1	Patient11	MDR	SYN	1	CTG
1090	CFBS15800	3338543	1	Patient11	MDR	NSY	0	GAG
1091	CFBS15820	3344369	1	Patient11	MDR	NSY	1	GTT
1092	CFBS15845	3347510	1	Patient11	MDR	SYN	1	CAG
1093	CFBS15865	3351622	1	Patient11	MDR	NSY	1	CGG
1094	CFBS16050	3388625	1	Patient11	MDR	SYN	0	TCA
1095	CFBS16140	3406317	1	Patient11	MDR	SYN	1	CCT
1096	CFBS16300	3443062	1	Patient11	MDR	SYN	1	TAT
1097	CFBS16520	3482669	1	Patient11	MDR	NSY	0	GCC
1098	CFBS16635	3503762	1	Patient11	MDR	NSY	0	GTC
1099	CFBS16790	3537173	1	Patient11	MDR	NSY	1	ACC
1100	CFBS16900	3556375	1	Patient11	MDR	SYN	1	GCC
1101	CFBS17080	3592819	1	Patient11	MDR	NSY	1	CAG
1102	CFBS17115	3599705	1	Patient11	MDR	SYN	1	CGC
1103	CFBS17460	3676750	1	Patient11	MDR	NSY	0	TGC
1104	CFBS17480-CFBS17485	3683597	1	Patient11	MDR	IGR	1	-
1105	CFBS17575	3700797	1	Patient11	MDR	SYN	1	GAC
1106	CFBS17800	3771876	1	Patient11	MDR	NSY	0	GAC
1107	CFBS17870	3788336	1	Patient11	MDR	NSY	0	GTG
1108	CFBS17885	3791413	1	Patient11	MDR	NSY	0	AAC
1109	CFBS17985	3811606	1	Patient11	MDR	SYN	1	GTA
1110	CFBS18010-CFBS18015	3819623	1	Patient11	MDR	IGR	1	-
1111	CFBS18105	3837684	1	Patient11	MDR	NSY	1	CCA
1112	CFBS18170-CFBS18175	3849398	1	Patient11	MDR	IGR	0	-
1113	CFBS18240	3864744	1	Patient11	MDR	SYN	1	CCC
1114	CFBS18285	3875712	1	Patient11	MDR	NSY	1	GCT
1115	CFBS18355	3887713	1	Patient11	MDR	NSY	1	CAC
1116	CFBS18355	3887717	1	Patient11	MDR	NSY	0	AAC
1117	CFBS18360	3888364	1	Patient11	MDR	NSY	0	CGT
1118	CFBS18420	3903173	1	Patient11	MDR	NSY	0	GAG
1119	CFBS18435	3906789	1	Patient11	MDR	NSY	1	GCG
1120	CFBS18505	3920517	1	Patient11	MDR	NSY	0	TCC
1121	CFBS18555	3938113	1	Patient11	MDR	NSY	1	GTG
1122	CFBS18625	3960179	1	Patient11	MDR	NSY	1	AAG
1123	CFBS18635	3962313	1	Patient11	MDR	NSY	1	ACG
1124	CFBS18635	3962472	1	Patient11	MDR	NSY	1	GCC
1125	CFBS18640	3963875	1	Patient11	MDR	NSY	0	CCG
1126	CFBS18825	4003962	1	Patient11	MDR	NSY	0	AGC
1127	CFBS18915	4022462	1	Patient11	MDR	SYN	1	GAT
1128	CFBS18925	4024813	1	Patient11	MDR	SYN	0	CGG
1129	CFBS18970	4033460	1	Patient11	MDR	NSY	1	ATC
1130	CFBS19040	4048106	1	Patient11	MDR	NSY	1	ATG
1131	CFBS19195-CFBS19200	4077743	1	Patient11	MDR	IGR	1	-
1132	CFBS19255	4088190	1	Patient11	MDR	SYN	0	ACG
1133	CFBS19315	4098837	1	Patient11	MDR	SYN	1	CTC
1134	CFBS19685	4174433	1	Patient11	MDR	NSY	1	TTC
1135	CFBS19880	4213630	1	Patient11	MDR	NSY	1	AGG
1136	CFBS19910	4218222	1	Patient11	MDR	NSY	1	ACG
1137	CFBS19910-CFBS19915	4218582	1	Patient11	MDR	IGR	0	-
1138	CFBS20060	4242064	1	Patient11	MDR	SYN	1	ACC
1139	CFBS20075	4251686	1	Patient11	MDR	NSY	1	GAC
1140	CFBS20225-CFBS20235	4301999	1	Patient11	MDR	IGR	1	-
1141	CFBS20300	4316214	1	Patient11	MDR	SYN	1	CCG
1142	CFBS20405	4335652	1	Patient11	MDR	SYN	1	GCG
1143	CFBS20405	4335915	1	Patient11	MDR	NSY	1	GCC
1144	CFBS20420-CFBS20425	4341341	1	Patient11	MDR	IGR	0	-
1145	CFBS20425	4342680	1	Patient11	MDR	SYN	1	CCG
1146	CFBS20450	4347296	1	Patient11	MDR	NSY	0	GAC
1147	CFBS20460	4349577	1	Patient11	MDR	SYN	1	CCG
1148	CFBS20515	4364032	1	Patient11	MDR	NSY	0	GAC
1149	CFBS20610-CFBS20615	4389765	1	Patient11	MDR	IGR	1	-
1150	CFBS20655	4399891	1	Patient11	MDR	SYN	0	CTG
1151	CFBS20685	4407231	1	Patient11	MDR	NSY	1	CCG
1152	CFBS20700	4410710	1	Patient11	MDR	NSY	0	AGC
1153	CFBS00015-CFBS00020	3207	0	Patient03	DS	IGR	0	-
1154	CFBS00015-CFBS00020	3410	0	Patient03	DS	IGR	1	-
1155	CFBS00060-CFBS00065	13178	0	Patient03	DS	IGR	0	-
1156	CFBS00085	16219	0	Patient03	DS	NSY	0	GTC
1157	CFBS00090	16368	0	Patient03	DS	NSY	0	GAC
1158	CFBS00090	16475	0	Patient03	DS	NSY	0	ATG
1159	CFBS00095	17477	0	Patient03	DS	NSY	0	CTC
1160	CFBS00100	18947	0	Patient03	DS	NSY	0	CCT
1161	CFBS00100	19012	0	Patient03	DS	NSY	0	CCG
1162	CFBS00100	19015	0	Patient03	DS	NSY	1	CGG
1163	CFBS00110	22140	0	Patient03	DS	NSY	1	ATT
1164	CFBS00125-CFBS00135	26950	0	Patient03	DS	IGR	0	-
1165	CFBS00140-CFBS00145	28822	0	Patient03	DS	IGR	1	-
1166	CFBS00155-CFBS00160	30980	0	Patient03	DS	IGR	1	-
1167	CFBS00170-CFBS00175	33233	0	Patient03	DS	IGR	1	-
1168	CFBS00190	36947	0	Patient03	DS	SYN	1	GCT
1169	CFBS00190	37167	0	Patient03	DS	NSY	1	GGC
1170	CFBS00190	37347	0	Patient03	DS	NSY	0	CAC
1171	CFBS00205	38644	0	Patient03	DS	NSY	0	TGG
1172	CFBS00205	38673	0	Patient03	DS	NSY	0	TCT
1173	CFBS00205-CFBS00210	40369	0	Patient03	DS	IGR	1	-
1174	CFBS00210	40665	0	Patient03	DS	SYN	0	CGC
1175	CFBS00225	43788	0	Patient03	DS	NSY	0	TTC
1176	CFBS00235	46275	0	Patient03	DS	NSY	1	GGG
1177	CFBS00235	46580	0	Patient03	DS	SYN	1	GAG
1178	CFBS00250	50010	0	Patient03	DS	SYN	1	CGG
1179	CFBS00250-CFBS00260	50867	0	Patient03	DS	IGR	1	-
1180	CFBS00260	52062	0	Patient03	DS	NSY	1	GGG
1181	CFBS00260	52531	0	Patient03	DS	SYN	0	GGG
1182	CFBS00270	53454	0	Patient03	DS	NSY	1	GCC
1183	CFBS00280	55899	0	Patient03	DS	SYN	1	GCG
1184	CFBS00285	57305	0	Patient03	DS	SYN	0	ACC
1185	CFBS00320-CFBS00325	64660	0	Patient03	DS	IGR	0	-
1186	CFBS00335	66664	0	Patient03	DS	NSY	1	TCA
1187	CFBS00350	69084	0	Patient03	DS	SYN	1	GAC
1188	CFBS00350	69306	0	Patient03	DS	SYN	1	TGC
1189	CFBS00355	71782	0	Patient03	DS	NSY	0	TTC
1190	CFBS00370	73841	0	Patient03	DS	NSY	0	GAG
1191	CFBS00375-CFBS00380	76785	0	Patient03	DS	IGR	0	-
1192	CFBS00380	77191	0	Patient03	DS	NSY	0	GAC
1193	CFBS00390-CFBS00395	81032	0	Patient03	DS	IGR	1	-
1194	CFBS00400	82733	0	Patient03	DS	NSY	0	CAT
1195	CFBS00420	85572	0	Patient03	DS	NSY	1	AAG
1196	CFBS00465	92492	0	Patient03	DS	SYN	1	GGA
1197	CFBS00470-CFBS00475	94998	0	Patient03	DS	IGR	1	-
1198	CFBS00475	95454	0	Patient03	DS	SYN	0	CGG
1199	CFBS00485-CFBS00490	97386	0	Patient03	DS	IGR	0	-
1200	CFBS00495	99634	0	Patient03	DS	SYN	1	GGT
1201	CFBS00495	99794	0	Patient03	DS	NSY	1	GCC
1202	CFBS00510	103223	0	Patient03	DS	NSY	1	AGT
1203	CFBS00510	103238	0	Patient03	DS	NSY	0	GTG
1204	CFBS00530	107142	0	Patient03	DS	SYN	1	TCG
1205	CFBS00540	110817	0	Patient03	DS	SYN	0	CCC
1206	CFBS00555	121553	0	Patient03	DS	NSY	1	TAA
1207	CFBS00560	121619	0	Patient03	DS	NSY	1	CAT
1208	CFBS00595	133430	0	Patient03	DS	SYN	1	CCT
1209	CFBS00615	137398	0	Patient03	DS	NSY	0	GTC
1210	CFBS00625	138635	0	Patient03	DS	SYN	1	AGC
1211	CFBS00630	139724	0	Patient03	DS	NSY	1	AAT
1212	CFBS00635	141308	0	Patient03	DS	NSY	1	GGC
1213	CFBS00635-CFBS00640	142002	0	Patient03	DS	IGR	1	-
1214	CFBS00645	144337	0	Patient03	DS	SYN	0	GCC
1215	CFBS00645	145363	0	Patient03	DS	NSY	0	GAA
1216	CFBS00685	153988	0	Patient03	DS	NSY	1	GCC
1217	CFBS00725	161967	0	Patient03	DS	NSY	1	TTT
1218	CFBS00725	161968	0	Patient03	DS	NSY	1	TTT
1219	CFBS00740	164827	0	Patient03	DS	NSY	1	GTC
1220	CFBS00820	181086	0	Patient03	DS	SYN	1	ATT
1221	CFBS00820	181353	0	Patient03	DS	SYN	0	CCC
1222	CFBS00830	182030	0	Patient03	DS	SYN	1	GAG
1223	CFBS00865	189078	0	Patient03	DS	SYN	0	TCC
1224	CFBS00865	189464	0	Patient03	DS	NSY	1	GAG
1225	CFBS00880	191990	0	Patient03	DS	NSY	1	ATC
1226	CFBS00890	193946	0	Patient03	DS	SYN	0	GTG
1227	CFBS00905	197734	0	Patient03	DS	NSY	0	GCC
1228	CFBS00920	201302	0	Patient03	DS	NSY	1	ACC
1229	CFBS00925	202358	0	Patient03	DS	SYN	0	GTT
1230	CFBS00930	204116	0	Patient03	DS	NSY	0	GAG
1231	CFBS00930	204745	0	Patient03	DS	SYN	0	CCG
1232	CFBS00930	204748	0	Patient03	DS	SYN	0	GGT
1233	CFBS00935	205568	0	Patient03	DS	NSY	1	AAT
1234	CFBS00945	206854	0	Patient03	DS	SYN	0	CGC
1235	CFBS00970	211411	0	Patient03	DS	NSY	0	TAC
1236	CFBS00970	211545	0	Patient03	DS	NSY	1	GAC
1237	CFBS00985	214241	0	Patient03	DS	NSY	1	GTG
1238	CFBS00990	215465	0	Patient03	DS	SYN	1	AAC
1239	CFBS01020	221189	0	Patient03	DS	NSY	1	ACT
1240	CFBS01030	224772	0	Patient03	DS	NSY	0	GAT
1241	CFBS01035	228434	0	Patient03	DS	NSY	1	CTC
1242	CFBS01090	242223	0	Patient03	DS	SYN	1	AAG
1243	CFBS01110	247789	0	Patient03	DS	NSY	1	GCG
1244	CFBS01115	249842	0	Patient03	DS	NSY	1	ACG
1245	CFBS01160	260535	0	Patient03	DS	SYN	0	GCT
1246	CFBS01170	262396	0	Patient03	DS	NSY	1	ATA
1247	CFBS01180	266018	0	Patient03	DS	NSY	0	GGC
1248	CFBS01195	268629	0	Patient03	DS	SYN	1	GTG
1249	CFBS01195	268697	0	Patient03	DS	NSY	0	GCT
1250	CFBS01225	274375	0	Patient03	DS	SYN	1	TCC
1251	CFBS01230	276288	0	Patient03	DS	SYN	1	CGC
1252	CFBS01250	281159	0	Patient03	DS	SYN	1	ACA
1253	CFBS01250	281877	0	Patient03	DS	NSY	1	GTC
1254	CFBS01250	283188	0	Patient03	DS	NSY	1	GCG
1255	CFBS01260	286527	0	Patient03	DS	SYN	1	TTG
1256	CFBS01265-CFBS01270	287362	0	Patient03	DS	IGR	1	-
1257	CFBS01300	294580	0	Patient03	DS	NSY	1	TTC
1258	CFBS01315	298461	0	Patient03	DS	NSY	1	GCG
1259	CFBS01335	303191	0	Patient03	DS	SYN	1	AAG
1260	CFBS01335	303456	0	Patient03	DS	NSY	0	TTG
1261	CFBS01340	304073	0	Patient03	DS	NSY	1	GTC
1262	CFBS01350	305263	0	Patient03	DS	SYN	0	CGC
1263	CFBS01375	310157	0	Patient03	DS	SYN	1	ACA
1264	CFBS01425	323773	0	Patient03	DS	SYN	1	GTC
1265	CFBS01485-CFBS01490	340557	0	Patient03	DS	IGR	0	-
1266	CFBS01530	351720	0	Patient03	DS	NSY	1	AAC
1267	CFBS01530	351776	0	Patient03	DS	NSY	1	ACC
1268	CFBS01570	361875	0	Patient03	DS	SYN	1	CGA
1269	CFBS01590	363265	0	Patient03	DS	NSY	0	GAT
1270	CFBS01610	375409	0	Patient03	DS	SYN	1	CTA
1271	CFBS01630	377923	0	Patient03	DS	NSY	0	GAT
1272	CFBS01650	382111	0	Patient03	DS	NSY	1	TCG
1273	CFBS01700	390248	0	Patient03	DS	NSY	1	GCT
1274	CFBS01705	390656	0	Patient03	DS	NSY	1	CAG
1275	CFBS01725-CFBS01730	394594	0	Patient03	DS	IGR	1	-
1276	CFBS01770	404465	0	Patient03	DS	SYN	1	ACG
1277	CFBS01785	409766	0	Patient03	DS	SYN	1	GGT
1278	CFBS01865	435934	0	Patient03	DS	SYN	0	GCC
1279	CFBS01870	436932	0	Patient03	DS	SYN	1	GCG
1280	CFBS01885	440150	0	Patient03	DS	SYN	1	GAA
1281	CFBS01915	444106	0	Patient03	DS	NSY	1	CAT
1282	CFBS01915	444763	0	Patient03	DS	NSY	1	GTG
1283	CFBS01935	447694	0	Patient03	DS	SYN	1	CGG
1284	CFBS01955	452659	0	Patient03	DS	NSY	0	CCG
1285	CFBS01960	453616	0	Patient03	DS	NSY	0	TTA
1286	CFBS01965	454075	0	Patient03	DS	NSY	1	GGT
1287	CFBS01975	454920	0	Patient03	DS	NSY	1	GTG
1288	CFBS01995	458739	0	Patient03	DS	SYN	1	AAA
1289	CFBS02005	463626	0	Patient03	DS	SYN	1	TTT
1290	CFBS02065	475571	0	Patient03	DS	NSY	0	GAC
1291	CFBS02090-CFBS02095	482272	0	Patient03	DS	IGR	0	-
1292	CFBS02095	482342	0	Patient03	DS	NSY	0	CTT
1293	CFBS02095	482933	0	Patient03	DS	NSY	1	CTG
1294	CFBS02100	486751	0	Patient03	DS	SYN	1	GAA
1295	CFBS02100	486915	0	Patient03	DS	NSY	1	GTG
1296	CFBS02110	489949	0	Patient03	DS	SYN	1	ATT
1297	CFBS02110	490078	0	Patient03	DS	SYN	1	TTC
1298	CFBS02115	490486	0	Patient03	DS	NSY	0	GCC
1299	CFBS02130	495827	0	Patient03	DS	SYN	1	GAT
1300	CFBS02135	496867	0	Patient03	DS	SYN	1	GCC
1301	CFBS02145	498866	0	Patient03	DS	SYN	1	GCC
1302	CFBS02170	504310	0	Patient03	DS	NSY	1	ACG
1303	CFBS02170	504507	0	Patient03	DS	SYN	1	ATC
1304	CFBS02215	515693	0	Patient03	DS	NSY	1	GGC
1305	CFBS02225	517322	0	Patient03	DS	SYN	1	CGT
1306	CFBS02230-CFBS02235	517932	0	Patient03	DS	IGR	1	-
1307	CFBS02255	522464	0	Patient03	DS	SYN	0	CTG
1308	CFBS02260	523226	0	Patient03	DS	NSY	0	GTC
1309	CFBS02275	526312	0	Patient03	DS	NSY	1	ACG
1310	CFBS02275	526609	0	Patient03	DS	NSY	1	GTA
1311	CFBS02300	531882	0	Patient03	DS	NSY	0	GAC
1312	CFBS02335-CFBS02340	540349	0	Patient03	DS	IGR	0	-
1313	CFBS02340	540849	0	Patient03	DS	NSY	0	GAT
1314	CFBS02360	544692	0	Patient03	DS	SYN	1	ACC
1315	CFBS02375	547698	0	Patient03	DS	NSY	0	CCC
1316	CFBS02415	554326	0	Patient03	DS	NSY	1	CGC
1317	CFBS02440-CFBS02445	560111	0	Patient03	DS	IGR	1	-
1318	CFBS02440-CFBS02445	560112	0	Patient03	DS	IGR	1	-
1319	CFBS02465-CFBS02470	563990	0	Patient03	DS	IGR	1	-
1320	CFBS02490	566643	0	Patient03	DS	SYN	1	ATC
1321	CFBS02510	570926	0	Patient03	DS	SYN	1	GAT
1322	CFBS02525	574242	0	Patient03	DS	NSY	1	GTA
1323	CFBS02555	581482	0	Patient03	DS	NSY	0	GCG
1324	CFBS02565	582482	0	Patient03	DS	NSY	1	GGT
1325	CFBS02565	582668	0	Patient03	DS	NSY	1	CGT
1326	CFBS02620	591644	0	Patient03	DS	SYN	1	GAC
1327	CFBS02645	598179	0	Patient03	DS	SYN	1	CGG
1328	CFBS02655	598993	0	Patient03	DS	NSY	0	AGG
1329	CFBS02670	603402	0	Patient03	DS	NSY	0	TCG
1330	CFBS02670	603461	0	Patient03	DS	SYN	1	CGA
1331	CFBS02670	603472	0	Patient03	DS	NSY	0	GAC
1332	CFBS02700-CFBS02705	609359	0	Patient03	DS	IGR	0	-
1333	CFBS02755	618936	0	Patient03	DS	NSY	1	ATG
1334	CFBS02760	619820	0	Patient03	DS	SYN	1	CTC
1335	CFBS02760	619909	0	Patient03	DS	NSY	1	CTC
1336	CFBS02760	620188	0	Patient03	DS	NSY	1	TCG
1337	CFBS02795	625880	0	Patient03	DS	NSY	1	ATC
1338	CFBS02800	627259	0	Patient03	DS	NSY	1	GCC
1339	CFBS02865-CFBS02870	639349	0	Patient03	DS	IGR	1	-
1340	CFBS02900	647251	0	Patient03	DS	SYN	1	GGC
1341	CFBS02935-CFBS02940	654381	0	Patient03	DS	IGR	0	-
1342	CFBS02940	655476	0	Patient03	DS	SYN	1	GTA
1343	CFBS02940	655537	0	Patient03	DS	NSY	1	CAC
1344	CFBS02955	657736	0	Patient03	DS	NSY	1	CGG
1345	CFBS02960-CFBS02965	659394	0	Patient03	DS	IGR	0	-
1346	CFBS02970	661306	0	Patient03	DS	SYN	1	GCC
1347	CFBS02985	664690	0	Patient03	DS	SYN	0	GTC
1348	CFBS02990	665659	0	Patient03	DS	SYN	0	ACG
1349	CFBS02995	667428	0	Patient03	DS	NSY	0	GTC
1350	CFBS03000	668940	0	Patient03	DS	NSY	1	CAC
1351	CFBS03045	682218	0	Patient03	DS	SYN	1	GCA
1352	CFBS03060	684653	0	Patient03	DS	NSY	1	ACG
1353	CFBS03075	688840	0	Patient03	DS	SYN	0	GCC
1354	CFBS03090	692921	0	Patient03	DS	NSY	1	AGC
1355	CFBS03105-CFBS03110	695307	0	Patient03	DS	IGR	0	-
1356	CFBS03130-CFBS03135	698230	0	Patient03	DS	IGR	0	-
1357	CFBS03195	705724	0	Patient03	DS	NSY	1	GCC
1358	CFBS03220-CFBS03230	709894	0	Patient03	DS	IGR	1	-
1359	CFBS03220-CFBS03230	711083	0	Patient03	DS	IGR	1	-
1360	CFBS03230	711495	0	Patient03	DS	SYN	1	CGT
1361	CFBS03230	711700	0	Patient03	DS	NSY	1	CGT
1362	CFBS03280	719763	0	Patient03	DS	NSY	0	GAC
1363	CFBS03290	723580	0	Patient03	DS	SYN	1	TTT
1364	CFBS03290	725983	0	Patient03	DS	SYN	0	CTG
1365	CFBS03305-CFBS03310	729508	0	Patient03	DS	IGR	1	-
1366	CFBS03305-CFBS03310	729543	0	Patient03	DS	IGR	0	-
1367	CFBS03380	736912	0	Patient03	DS	NSY	0	GAC
1368	CFBS03395	739942	0	Patient03	DS	NSY	1	ACC
1369	CFBS03410	746092	0	Patient03	DS	NSY	1	GTC
1370	CFBS03430-CFBS03435	750459	0	Patient03	DS	IGR	0	-
1371	CFBS03440	752011	0	Patient03	DS	NSY	1	GCG
1372	CFBS03475	756062	0	Patient03	DS	NSY	0	AGC
1373	CFBS03475	756105	0	Patient03	DS	NSY	1	GGC
1374	CFBS03500	761954	0	Patient03	DS	SYN	1	GCC
1375	CFBS03505	762838	0	Patient03	DS	SYN	1	GCC
1376	CFBS03510	766337	0	Patient03	DS	NSY	1	TTG
1377	CFBS03535	772420	0	Patient03	DS	NSY	0	TTA
1378	CFBS03550	775023	0	Patient03	DS	NSY	1	ATC
1379	CFBS03550	775105	0	Patient03	DS	NSY	1	AAC
1380	CFBS03565	778538	0	Patient03	DS	NSY	0	AAG
1381	CFBS03585	781168	0	Patient03	DS	SYN	1	CTT
1382	CFBS03625	790172	0	Patient03	DS	NSY	1	ACC
1383	CFBS03655	795107	0	Patient03	DS	SYN	1	TTA
1384	CFBS03660	796659	0	Patient03	DS	SYN	1	CTT
1385	CFBS03660	797278	0	Patient03	DS	NSY	0	CCC
1386	CFBS03670	798589	0	Patient03	DS	NSY	1	GGC
1387	CFBS03700	802342	0	Patient03	DS	NSY	0	CGT
1388	CFBS03755	810730	0	Patient03	DS	SYN	1	CAT
1389	CFBS03795	814322	0	Patient03	DS	SYN	1	GGA
1390	CFBS03820	819729	0	Patient03	DS	NSY	1	CAC
1391	CFBS03850	825865	0	Patient03	DS	SYN	1	GGC
1392	CFBS03910	834590	0	Patient03	DS	NSY	1	ATG
1393	CFBS03935-CFBS03940	840880	0	Patient03	DS	IGR	1	-
1394	CFBS03960-CFBS03965	846845	0	Patient03	DS	IGR	1	-
1395	CFBS03980-CFBS03985	850325	0	Patient03	DS	IGR	0	-
1396	CFBS04040	860065	0	Patient03	DS	NSY	0	CGC
1397	CFBS04040-CFBS04045	861237	0	Patient03	DS	IGR	0	-
1398	CFBS04060	864642	0	Patient03	DS	NSY	0	CCA
1399	CFBS04065	864900	0	Patient03	DS	NSY	1	TGC
1400	CFBS04105	874992	0	Patient03	DS	SYN	0	ACT
1401	CFBS04205	891122	0	Patient03	DS	SYN	1	CCT
1402	CFBS04205	891266	0	Patient03	DS	SYN	1	GTA
1403	CFBS04250	902387	0	Patient03	DS	NSY	0	CTG
1404	CFBS04285	907036	0	Patient03	DS	NSY	1	GCC
1405	CFBS04340	918198	0	Patient03	DS	NSY	0	TGC
1406	CFBS04340	918267	0	Patient03	DS	NSY	1	CGC
1407	CFBS04370	922444	0	Patient03	DS	NSY	0	GCG
1408	CFBS04410	929679	0	Patient03	DS	SYN	1	TAC
1409	CFBS04415	930836	0	Patient03	DS	NSY	1	TGG
1410	CFBS04420-CFBS04425	932786	0	Patient03	DS	IGR	0	-
1411	CFBS04425	933167	0	Patient03	DS	NSY	0	CAA
1412	CFBS04440	935720	0	Patient03	DS	NSY	1	GTC
1413	CFBS04460	939158	0	Patient03	DS	NSY	0	CGT
1414	CFBS04465	940278	0	Patient03	DS	NSY	0	AGT
1415	CFBS04465	940401	0	Patient03	DS	NSY	0	GAG
1416	CFBS04495	946878	0	Patient03	DS	SYN	1	CAC
1417	CFBS04515	950258	0	Patient03	DS	NSY	1	GTC
1418	CFBS04530	952657	0	Patient03	DS	NSY	1	ACC
1419	CFBS04530	953024	0	Patient03	DS	SYN	0	GCC
1420	CFBS04540	955673	0	Patient03	DS	SYN	1	GAC
1421	CFBS04550	958923	0	Patient03	DS	NSY	1	TCG
1422	CFBS04610	971545	0	Patient03	DS	NSY	1	AGC
1423	CFBS04670	983857	0	Patient03	DS	SYN	1	CCG
1424	CFBS04690	990467	0	Patient03	DS	NSY	1	GGG
1425	CFBS04710	993990	0	Patient03	DS	NSY	1	ATA
1426	CFBS04710	994776	0	Patient03	DS	NSY	1	GAG
1427	CFBS04710-CFBS04715	994917	0	Patient03	DS	IGR	1	-
1428	CFBS04750	1002752	0	Patient03	DS	SYN	1	TCC
1429	CFBS04780	1010083	0	Patient03	DS	NSY	0	TCC
1430	CFBS04830-CFBS04835	1020575	0	Patient03	DS	IGR	0	-
1431	CFBS04845	1022918	0	Patient03	DS	NSY	1	GGT
1432	CFBS04885	1031110	0	Patient03	DS	SYN	1	GAG
1433	CFBS04885-CFBS04890	1031246	0	Patient03	DS	IGR	0	-
1434	CFBS04895-CFBS04900	1033327	0	Patient03	DS	IGR	1	-
1435	CFBS04920	1038820	0	Patient03	DS	SYN	0	CCT
1436	CFBS04945	1044368	0	Patient03	DS	SYN	1	ATC
1437	CFBS04975	1051468	0	Patient03	DS	NSY	1	GAC
1438	CFBS04985	1053353	0	Patient03	DS	NSY	0	GGC
1439	CFBS05005-CFBS05010	1056651	0	Patient03	DS	IGR	0	-
1440	CFBS05010-CFBS05015	1059220	0	Patient03	DS	IGR	0	-
1441	CFBS05015-CFBS05020	1060382	0	Patient03	DS	IGR	1	-
1442	CFBS05060	1070535	0	Patient03	DS	NSY	1	GAC
1443	CFBS05060	1070645	0	Patient03	DS	NSY	0	CAG
1444	CFBS05090-CFBS05095	1075258	0	Patient03	DS	IGR	0	-
1445	CFBS05095	1075449	0	Patient03	DS	SYN	1	GCA
1446	CFBS05115	1077276	0	Patient03	DS	NSY	0	GTC
1447	CFBS05115	1078107	0	Patient03	DS	SYN	1	CTG
1448	CFBS05115	1078761	0	Patient03	DS	NSY	1	AAT
1449	CFBS05160-CFBS05165	1093137	0	Patient03	DS	IGR	1	-
1450	CFBS05160-CFBS05165	1093139	0	Patient03	DS	IGR	0	-
1451	CFBS05160-CFBS05165	1093142	0	Patient03	DS	IGR	1	-
1452	CFBS05160-CFBS05165	1093143	0	Patient03	DS	IGR	1	-
1453	CFBS05175-CFBS05180	1095075	0	Patient03	DS	IGR	0	-
1454	CFBS05175-CFBS05180	1095077	0	Patient03	DS	IGR	1	-
1455	CFBS05180	1095787	0	Patient03	DS	SYN	1	TCT
1456	CFBS05180	1096009	0	Patient03	DS	SYN	1	GAT
1457	CFBS05185	1097090	0	Patient03	DS	NSY	0	CAT
1458	CFBS05185-CFBS05190	1097625	0	Patient03	DS	IGR	1	-
1459	CFBS05205	1100684	0	Patient03	DS	SYN	1	GTA
1460	CFBS05205	1101035	0	Patient03	DS	SYN	0	GGA
1461	CFBS05210	1101213	0	Patient03	DS	SYN	1	GCA
1462	CFBS05210	1102223	0	Patient03	DS	NSY	1	GTC
1463	CFBS05210	1102353	0	Patient03	DS	NSY	0	TTG
1464	CFBS05210	1103257	0	Patient03	DS	NSY	0	GTC
1465	CFBS05210	1103669	0	Patient03	DS	NSY	0	GAG
1466	CFBS05215	1104253	0	Patient03	DS	NSY	0	GCG
1467	CFBS05215	1104254	0	Patient03	DS	NSY	1	GCG
1468	CFBS05225	1106507	0	Patient03	DS	NSY	0	GCC
1469	CFBS05230-CFBS05235	1107088	0	Patient03	DS	IGR	1	-
1470	CFBS05250	1110245	0	Patient03	DS	NSY	1	AGC
1471	CFBS05305	1118682	0	Patient03	DS	NSY	1	GTG
1472	CFBS05330	1126060	0	Patient03	DS	SYN	1	AAC
1473	CFBS05380	1135981	0	Patient03	DS	NSY	1	ATC
1474	CFBS05410	1143152	0	Patient03	DS	NSY	1	GGG
1475	CFBS05410	1144415	0	Patient03	DS	NSY	0	CAA
1476	CFBS05425-CFBS05430	1146826	0	Patient03	DS	IGR	1	-
1477	CFBS05430	1147497	0	Patient03	DS	NSY	1	AGT
1478	CFBS05435	1148000	0	Patient03	DS	NSY	0	TTG
1479	CFBS05435	1149621	0	Patient03	DS	SYN	0	TCC
1480	CFBS05435	1149871	0	Patient03	DS	NSY	0	CTC
1481	CFBS05490	1159337	0	Patient03	DS	NSY	0	CTG
1482	CFBS05505-CFBS05510	1162057	0	Patient03	DS	IGR	0	-
1483	CFBS05510	1162903	0	Patient03	DS	NSY	1	GTG
1484	CFBS05510-CFBS05515	1163138	0	Patient03	DS	IGR	1	-
1485	CFBS05545	1167344	0	Patient03	DS	NSY	0	AGC
1486	CFBS05555	1170653	0	Patient03	DS	NSY	0	GAT
1487	CFBS05570	1172318	0	Patient03	DS	SYN	0	GCT
1488	CFBS05580-CFBS05585	1173911	0	Patient03	DS	IGR	1	-
1489	CFBS05695-CFBS05700	1195890	0	Patient03	DS	IGR	0	-
1490	CFBS05705	1197243	0	Patient03	DS	SYN	1	GTG
1491	CFBS05715	1200314	0	Patient03	DS	NSY	0	CCG
1492	CFBS05765	1210102	0	Patient03	DS	NSY	0	CGC
1493	CFBS05800	1214471	0	Patient03	DS	SYN	1	CAA
1494	CFBS05800	1214472	0	Patient03	DS	NSY	0	AAG
1495	CFBS05805-CFBS05810	1217916	0	Patient03	DS	IGR	1	-
1496	CFBS05835	1224858	0	Patient03	DS	NSY	1	GCT
1497	CFBS05845	1226559	0	Patient03	DS	SYN	0	ACA
1498	CFBS05860	1229507	0	Patient03	DS	NSY	1	ATC
1499	CFBS05945	1240994	0	Patient03	DS	SYN	1	GGC
1500	CFBS05980	1247111	0	Patient03	DS	NSY	1	GGC
1501	CFBS05980	1247665	0	Patient03	DS	SYN	0	CCC
1502	CFBS05990	1249069	0	Patient03	DS	SYN	1	GCC
1503	CFBS05990	1249928	0	Patient03	DS	NSY	1	GAA
1504	CFBS06000	1252872	0	Patient03	DS	NSY	0	CCC
1505	CFBS06000-CFBS06005	1253290	0	Patient03	DS	IGR	1	-
1506	CFBS06005	1254215	0	Patient03	DS	SYN	0	GCG
1507	CFBS06060	1265156	0	Patient03	DS	NSY	0	TGT
1508	CFBS06065	1265654	0	Patient03	DS	SYN	1	CTA
1509	CFBS06110-CFBS06115	1276044	0	Patient03	DS	IGR	1	-
1510	CFBS06155	1281858	0	Patient03	DS	NSY	1	CCG
1511	CFBS06180	1285088	0	Patient03	DS	NSY	0	CCC
1512	CFBS06190	1286853	0	Patient03	DS	NSY	0	CGA
1513	CFBS06195	1288785	0	Patient03	DS	SYN	1	GGA
1514	CFBS06205	1293420	0	Patient03	DS	NSY	0	CGG
1515	CFBS06240	1300974	0	Patient03	DS	NSY	0	CGA
1516	CFBS06255	1303134	0	Patient03	DS	SYN	1	CTG
1517	CFBS06265	1306346	0	Patient03	DS	SYN	1	GCC
1518	CFBS06265	1306883	0	Patient03	DS	SYN	1	GGC
1519	CFBS06290	1317743	0	Patient03	DS	SYN	1	TTG
1520	CFBS06290	1319008	0	Patient03	DS	SYN	1	GTG
1521	CFBS06295	1320763	0	Patient03	DS	NSY	1	CGC
1522	CFBS06300	1322829	0	Patient03	DS	NSY	1	GCT
1523	CFBS06300	1322892	0	Patient03	DS	NSY	1	GAC
1524	CFBS06315	1329322	0	Patient03	DS	SYN	1	GAT
1525	CFBS06335	1333758	0	Patient03	DS	NSY	0	GCT
1526	CFBS06350	1336253	0	Patient03	DS	NSY	1	CTG
1527	CFBS06375-CFBS06380	1341384	0	Patient03	DS	IGR	1	-
1528	CFBS06400	1346565	0	Patient03	DS	NSY	1	ATA
1529	CFBS06415	1349822	0	Patient03	DS	NSY	0	GAC
1530	CFBS06415-CFBS06420	1351261	0	Patient03	DS	IGR	1	-
1531	CFBS06425	1353033	0	Patient03	DS	SYN	1	GGT
1532	CFBS06470	1360301	0	Patient03	DS	SYN	1	GAT
1533	CFBS06470	1361279	0	Patient03	DS	SYN	1	AGT
1534	CFBS06470	1361374	0	Patient03	DS	NSY	1	ACT
1535	CFBS06475	1362095	0	Patient03	DS	NSY	1	CGA
1536	CFBS06480-CFBS06485	1363592	0	Patient03	DS	IGR	1	-
1537	CFBS06495-CFBS06500	1365907	0	Patient03	DS	IGR	0	-
1538	CFBS06505	1367575	0	Patient03	DS	NSY	0	GGG
1539	CFBS06520-CFBS06525	1370944	0	Patient03	DS	IGR	0	-
1540	CFBS06525-CFBS06530	1371724	0	Patient03	DS	IGR	0	-
1541	CFBS06530	1372393	0	Patient03	DS	NSY	0	CTG
1542	CFBS06530	1372419	0	Patient03	DS	NSY	1	ACC
1543	CFBS06535-CFBS06540	1374293	0	Patient03	DS	IGR	1	-
1544	CFBS06545	1375136	0	Patient03	DS	SYN	0	GCC
1545	CFBS06550	1376591	0	Patient03	DS	NSY	1	GGC
1546	CFBS06565	1379761	0	Patient03	DS	NSY	1	GAC
1547	CFBS06625	1390750	0	Patient03	DS	NSY	1	ATG
1548	CFBS06625	1392908	0	Patient03	DS	SYN	1	CCC
1549	CFBS06630	1393429	0	Patient03	DS	NSY	1	CCG
1550	CFBS06635	1395671	0	Patient03	DS	SYN	1	GGC
1551	CFBS06670	1406007	0	Patient03	DS	NSY	0	CCC
1552	CFBS06675	1406338	0	Patient03	DS	SYN	1	CCA
1553	CFBS06800	1437074	0	Patient03	DS	SYN	1	CTG
1554	CFBS06815	1439473	0	Patient03	DS	NSY	1	TCC
1555	CFBS06840-CFBS06845	1445519	0	Patient03	DS	IGR	1	-
1556	CFBS06855	1446784	0	Patient03	DS	NSY	1	ACC
1557	CFBS06855	1447706	0	Patient03	DS	NSY	1	GTC
1558	CFBS06995	1477533	0	Patient03	DS	SYN	1	GGA
1559	CFBS07000	1479022	0	Patient03	DS	NSY	1	GTC
1560	CFBS07060	1492479	0	Patient03	DS	NSY	1	CCT
1561	CFBS07075	1500525	0	Patient03	DS	NSY	0	AAG
1562	CFBS07095	1503274	0	Patient03	DS	SYN	1	GTA
1563	CFBS07210	1525391	0	Patient03	DS	SYN	1	CGA
1564	CFBS07220-CFBS07225	1527885	0	Patient03	DS	IGR	0	-
1565	CFBS07260	1537791	0	Patient03	DS	SYN	0	CGG
1566	CFBS07270	1540291	0	Patient03	DS	NSY	1	CTC
1567	CFBS07270	1540615	0	Patient03	DS	NSY	1	GCG
1568	CFBS07280	1541712	0	Patient03	DS	NSY	1	GTC
1569	CFBS07285	1543369	0	Patient03	DS	NSY	1	GTG
1570	CFBS07305	1545827	0	Patient03	DS	SYN	1	CGT
1571	CFBS07315	1547714	0	Patient03	DS	NSY	0	ACC
1572	CFBS07315	1548275	0	Patient03	DS	NSY	1	CTG
1573	CFBS07365	1558359	0	Patient03	DS	NSY	1	CCG
1574	CFBS07455	1578053	0	Patient03	DS	NSY	0	CCC
1575	CFBS07455	1578099	0	Patient03	DS	NSY	0	TTA
1576	CFBS07460	1578813	0	Patient03	DS	SYN	1	CCA
1577	CFBS07480	1583526	0	Patient03	DS	NSY	1	TCT
1578	CFBS07540	1593986	0	Patient03	DS	NSY	0	GGT
1579	CFBS07545-CFBS07550	1594903	0	Patient03	DS	IGR	1	-
1580	CFBS07555	1596478	0	Patient03	DS	NSY	1	ATC
1581	CFBS07555	1596914	0	Patient03	DS	NSY	1	GCG
1582	CFBS07570	1599968	0	Patient03	DS	NSY	1	GTA
1583	CFBS07610	1609848	0	Patient03	DS	NSY	0	ACC
1584	CFBS07645	1617654	0	Patient03	DS	SYN	1	AGT
1585	CFBS07655	1618895	0	Patient03	DS	NSY	0	ATT
1586	CFBS07670	1621708	0	Patient03	DS	NSY	0	GTC
1587	CFBS07690	1625803	0	Patient03	DS	NSY	0	GAA
1588	CFBS07700	1627254	0	Patient03	DS	SYN	0	CGG
1589	CFBS07705	1628881	0	Patient03	DS	NSY	1	GCC
1590	CFBS07730-CFBS07735	1640280	0	Patient03	DS	IGR	1	-
1591	CFBS07760	1645780	0	Patient03	DS	NSY	1	GCC
1592	CFBS07765	1646824	0	Patient03	DS	SYN	1	CTG
1593	CFBS07775	1649332	0	Patient03	DS	SYN	1	GAC
1594	CFBS07775	1649405	0	Patient03	DS	NSY	1	ATA
1595	CFBS07775	1651161	0	Patient03	DS	NSY	1	ACC
1596	CFBS07785	1653277	0	Patient03	DS	NSY	1	GGA
1597	CFBS07805	1655745	0	Patient03	DS	NSY	1	GTG
1598	CFBS07875-CFBS07880	1672485	0	Patient03	DS	IGR	1	-
1599	CFBS07885	1674587	0	Patient03	DS	NSY	0	GGT
1600	CFBS07930	1682033	0	Patient03	DS	NSY	0	ACG
1601	CFBS07950	1687235	0	Patient03	DS	SYN	1	GCA
1602	CFBS07955	1687757	0	Patient03	DS	SYN	1	GAC
1603	CFBS07965	1689992	0	Patient03	DS	NSY	0	CAC
1604	CFBS07975	1691391	0	Patient03	DS	NSY	1	GTG
1605	CFBS07975	1691627	0	Patient03	DS	SYN	1	TTC
1606	CFBS08005	1696855	0	Patient03	DS	NSY	1	AAC
1607	CFBS08015	1698364	0	Patient03	DS	SYN	1	TTT
1608	CFBS08020	1699123	0	Patient03	DS	NSY	1	ACC
1609	CFBS08035-CFBS08040	1701222	0	Patient03	DS	IGR	1	-
1610	CFBS08040-CFBS08045	1703175	0	Patient03	DS	IGR	1	-
1611	CFBS08050-CFBS08055	1704541	0	Patient03	DS	IGR	1	-
1612	CFBS08080	1710011	0	Patient03	DS	NSY	0	GTA
1613	CFBS08090	1712758	0	Patient03	DS	NSY	1	TTC
1614	CFBS08095	1713541	0	Patient03	DS	NSY	0	GCG
1615	CFBS08105	1714996	0	Patient03	DS	NSY	1	TGC
1616	CFBS08105	1715002	0	Patient03	DS	NSY	0	AAG
1617	CFBS08110	1716518	0	Patient03	DS	SYN	1	GTG
1618	CFBS08115	1719798	0	Patient03	DS	NSY	1	CCC
1619	CFBS08140	1725526	0	Patient03	DS	SYN	0	GTC
1620	CFBS08140	1725554	0	Patient03	DS	NSY	1	CGG
1621	CFBS08140	1727717	0	Patient03	DS	NSY	0	GAG
1622	CFBS08165	1736459	0	Patient03	DS	SYN	1	CAA
1623	CFBS08165	1736650	0	Patient03	DS	NSY	0	CCT
1624	CFBS08195	1744677	0	Patient03	DS	NSY	1	AGC
1625	CFBS08265	1762150	0	Patient03	DS	NSY	0	AGC
1626	CFBS08335-CFBS08340	1777984	0	Patient03	DS	IGR	1	-
1627	CFBS08385	1786855	0	Patient03	DS	NSY	1	GTT
1628	CFBS08385	1786856	0	Patient03	DS	SYN	1	GAG
1629	CFBS08400	1791390	0	Patient03	DS	NSY	0	CAG
1630	CFBS08485	1805453	0	Patient03	DS	SYN	0	GGT
1631	CFBS08520	1813566	0	Patient03	DS	NSY	1	CGG
1632	CFBS08520	1814105	0	Patient03	DS	NSY	0	TGA
1633	CFBS08575	1825298	0	Patient03	DS	NSY	0	CCC
1634	CFBS08575	1825304	0	Patient03	DS	NSY	1	GGG
1635	CFBS08575	1825366	0	Patient03	DS	SYN	1	CCT
1636	CFBS08580	1828255	0	Patient03	DS	SYN	0	CGC
1637	CFBS08600	1833837	0	Patient03	DS	NSY	0	CGG
1638	CFBS08605-CFBS08610	1836335	0	Patient03	DS	IGR	1	-
1639	CFBS08635	1843129	0	Patient03	DS	SYN	1	CCA
1640	CFBS08635	1843687	0	Patient03	DS	SYN	1	CGG
1641	CFBS08635	1844012	0	Patient03	DS	NSY	1	ACT
1642	CFBS08635	1845859	0	Patient03	DS	SYN	1	GGT
1643	CFBS08680	1853637	0	Patient03	DS	NSY	0	GAC
1644	CFBS08685	1854490	0	Patient03	DS	NSY	1	TCC
1645	CFBS08740-CFBS08745	1869375	0	Patient03	DS	IGR	1	-
1646	CFBS08745	1871842	0	Patient03	DS	NSY	0	GCA
1647	CFBS08750	1879323	0	Patient03	DS	SYN	0	GTG
1648	CFBS08750	1879483	0	Patient03	DS	NSY	0	GTG
1649	CFBS08760	1882471	0	Patient03	DS	SYN	1	GCC
1650	CFBS08765	1886115	0	Patient03	DS	SYN	1	CAC
1651	CFBS08775	1888530	0	Patient03	DS	SYN	1	GAC
1652	CFBS08795	1891716	0	Patient03	DS	SYN	1	TTA
1653	CFBS08805	1894003	0	Patient03	DS	NSY	1	GTC
1654	CFBS08820-CFBS08825	1896445	0	Patient03	DS	IGR	0	-
1655	CFBS08840	1900186	0	Patient03	DS	NSY	1	GCC
1656	CFBS08845	1901036	0	Patient03	DS	NSY	1	GTG
1657	CFBS08890	1910301	0	Patient03	DS	SYN	1	CTG
1658	CFBS08930	1918172	0	Patient03	DS	SYN	1	CCA
1659	CFBS09015	1937014	0	Patient03	DS	SYN	0	GCA
1660	CFBS09015	1937018	0	Patient03	DS	NSY	1	GAC
1661	CFBS09075	1946221	0	Patient03	DS	NSY	1	GCG
1662	CFBS09120	1954329	0	Patient03	DS	NSY	1	ACC
1663	CFBS09130	1956048	0	Patient03	DS	SYN	1	GCC
1664	CFBS09145	1959407	0	Patient03	DS	NSY	1	GCC
1665	CFBS09145	1959446	0	Patient03	DS	NSY	1	GCG
1666	CFBS09155	1961339	0	Patient03	DS	SYN	1	GCA
1667	CFBS09155	1961856	0	Patient03	DS	NSY	0	GTC
1668	CFBS09185	1966038	0	Patient03	DS	SYN	0	CGG
1669	CFBS09215	1974965	0	Patient03	DS	SYN	0	CCT
1670	CFBS09260-CFBS09265	1986552	0	Patient03	DS	IGR	1	-
1671	CFBS09265	1987078	0	Patient03	DS	SYN	1	TTT
1672	CFBS09265	1987800	0	Patient03	DS	NSY	0	GCC
1673	CFBS09290	1992211	0	Patient03	DS	NSY	1	CTG
1674	CFBS09300-CFBS09305	1994586	0	Patient03	DS	IGR	1	-
1675	CFBS09340	2007600	0	Patient03	DS	NSY	0	GCA
1676	CFBS09520	2048382	0	Patient03	DS	SYN	0	GCG
1677	CFBS09530	2053023	0	Patient03	DS	NSY	1	ATG
1678	CFBS09540	2055110	0	Patient03	DS	NSY	0	AAG
1679	CFBS09555	2057652	0	Patient03	DS	NSY	0	AAA
1680	CFBS09570-CFBS09575	2060037	0	Patient03	DS	IGR	1	-
1681	CFBS09585	2063529	0	Patient03	DS	SYN	0	GGG
1682	CFBS09585-CFBS09590	2064124	0	Patient03	DS	IGR	1	-
1683	CFBS09590	2064240	0	Patient03	DS	NSY	1	GCC
1684	CFBS09600	2067336	0	Patient03	DS	NSY	1	CGC
1685	CFBS09610	2070786	0	Patient03	DS	SYN	1	GAA
1686	CFBS09610	2071955	0	Patient03	DS	NSY	1	AGT
1687	CFBS09650	2080806	0	Patient03	DS	NSY	1	CGC
1688	CFBS09660	2082547	0	Patient03	DS	NSY	1	TGG
1689	CFBS09665	2082645	0	Patient03	DS	NSY	0	GAA
1690	CFBS09710	2090306	0	Patient03	DS	SYN	1	CTG
1691	CFBS09725-CFBS09730	2094167	0	Patient03	DS	IGR	0	-
1692	CFBS09750	2098110	0	Patient03	DS	SYN	0	GCG
1693	CFBS09785	2107673	0	Patient03	DS	NSY	1	ATG
1694	CFBS09785	2108254	0	Patient03	DS	NSY	0	GCT
1695	CFBS09855	2120447	0	Patient03	DS	SYN	0	CCA
1696	CFBS09865-CFBS09875	2123739	0	Patient03	DS	IGR	1	-
1697	CFBS09865-CFBS09875	2123756	0	Patient03	DS	IGR	1	-
1698	CFBS09895	2126495	0	Patient03	DS	SYN	1	GGC
1699	CFBS09895-CFBS09900	2127569	0	Patient03	DS	IGR	0	-
1700	CFBS09920-CFBS09925	2131200	0	Patient03	DS	IGR	0	-
1701	CFBS09945	2136570	0	Patient03	DS	NSY	0	TGG
1702	CFBS09965	2140058	0	Patient03	DS	NSY	0	CTG
1703	CFBS09965	2140530	0	Patient03	DS	NSY	1	ACC
1704	CFBS09985	2143443	0	Patient03	DS	NSY	1	GGC
1705	CFBS10000	2146332	0	Patient03	DS	NSY	1	GAC
1706	CFBS10035	2160075	0	Patient03	DS	NSY	0	GCG
1707	CFBS10040-CFBS10045	2161555	0	Patient03	DS	IGR	0	-
1708	CFBS10060	2165061	0	Patient03	DS	NSY	1	TGC
1709	CFBS10070	2167520	0	Patient03	DS	NSY	0	GAC
1710	CFBS10095	2171160	0	Patient03	DS	NSY	1	AGC
1711	CFBS10105	2173369	0	Patient03	DS	NSY	1	ACC
1712	CFBS10110-CFBS10115	2174973	0	Patient03	DS	IGR	1	-
1713	CFBS10115	2175282	0	Patient03	DS	NSY	0	CAC
1714	CFBS10125	2179193	0	Patient03	DS	NSY	0	TGG
1715	CFBS10125	2179352	0	Patient03	DS	NSY	0	GAC
1716	CFBS10180	2186747	0	Patient03	DS	NSY	0	CGT
1717	CFBS10220	2190195	0	Patient03	DS	SYN	1	CAT
1718	CFBS10220	2190277	0	Patient03	DS	NSY	0	GCA
1719	CFBS10280	2197161	0	Patient03	DS	NSY	1	ACG
1720	CFBS10310	2204659	0	Patient03	DS	NSY	0	CAG
1721	CFBS10375	2213775	0	Patient03	DS	NSY	0	ACT
1722	CFBS10390-CFBS10395	2217556	0	Patient03	DS	IGR	1	-
1723	CFBS10420	2221992	0	Patient03	DS	SYN	0	CCC
1724	CFBS10425	2222236	0	Patient03	DS	NSY	1	TAC
1725	CFBS10425	2222312	0	Patient03	DS	SYN	1	CTG
1726	CFBS10460	2226665	0	Patient03	DS	NSY	1	GGC
1727	CFBS10470	2227277	0	Patient03	DS	SYN	1	TTT
1728	CFBS10470	2228120	0	Patient03	DS	SYN	0	GTA
1729	CFBS10490	2231493	0	Patient03	DS	SYN	1	GCG
1730	CFBS10505	2236610	0	Patient03	DS	NSY	0	ATG
1731	CFBS10505	2237264	0	Patient03	DS	NSY	1	GAT
1732	CFBS10510	2238053	0	Patient03	DS	NSY	0	CAG
1733	CFBS10520	2239866	0	Patient03	DS	SYN	0	ATC
1734	CFBS10540	2243794	0	Patient03	DS	SYN	1	AGT
1735	CFBS10545	2247379	0	Patient03	DS	SYN	1	ACC
1736	CFBS10555	2250024	0	Patient03	DS	SYN	0	CCG
1737	CFBS10575-CFBS10580	2252289	0	Patient03	DS	IGR	1	-
1738	CFBS10590	2254809	0	Patient03	DS	NSY	0	GAT
1739	CFBS10590	2254868	0	Patient03	DS	SYN	1	TTG
1740	CFBS10590	2254887	0	Patient03	DS	SYN	0	GGG
1741	CFBS10590	2255046	0	Patient03	DS	SYN	1	TCG
1742	CFBS10635	2260562	0	Patient03	DS	SYN	1	GCG
1743	CFBS10650	2261980	0	Patient03	DS	NSY	0	CAT
1744	CFBS10650	2262174	0	Patient03	DS	NSY	0	GAA
1745	CFBS10655-CFBS10660	2262857	0	Patient03	DS	IGR	0	-
1746	CFBS10665	2266340	0	Patient03	DS	SYN	0	ACC
1747	CFBS10665	2268092	0	Patient03	DS	SYN	1	AGT
1748	CFBS10705	2278137	0	Patient03	DS	SYN	0	GCA
1749	CFBS10740	2283096	0	Patient03	DS	SYN	0	GCG
1750	CFBS10760	2286987	0	Patient03	DS	SYN	1	ACC
1751	CFBS10765	2287990	0	Patient03	DS	SYN	0	GCG
1752	CFBS10770	2288888	0	Patient03	DS	NSY	1	GCG
1753	CFBS10790	2293912	0	Patient03	DS	NSY	1	GCG
1754	CFBS10795	2296202	0	Patient03	DS	NSY	1	GCC
1755	CFBS10795	2298099	0	Patient03	DS	SYN	0	GCA
1756	CFBS10795	2301938	0	Patient03	DS	NSY	1	TGC
1757	CFBS10815	2309943	0	Patient03	DS	NSY	1	ACG
1758	CFBS10820	2311004	0	Patient03	DS	SYN	0	CCC
1759	CFBS10830	2313111	0	Patient03	DS	NSY	1	GGT
1760	CFBS10845	2314594	0	Patient03	DS	NSY	0	CTT
1761	CFBS10850-CFBS10855	2315291	0	Patient03	DS	IGR	0	-
1762	CFBS10855	2316028	0	Patient03	DS	NSY	0	AAA
1763	CFBS10870	2318630	0	Patient03	DS	NSY	1	AAA
1764	CFBS10870	2320225	0	Patient03	DS	NSY	1	CAT
1765	CFBS10885	2321880	0	Patient03	DS	SYN	1	GAC
1766	CFBS10905	2325929	0	Patient03	DS	SYN	1	ATC
1767	CFBS10920	2328448	0	Patient03	DS	NSY	1	ATG
1768	CFBS10940	2331525	0	Patient03	DS	SYN	0	GGG
1769	CFBS10940	2331694	0	Patient03	DS	NSY	0	CAG
1770	CFBS10965	2337084	0	Patient03	DS	NSY	1	TAA
1771	CFBS10985	2338715	0	Patient03	DS	SYN	1	CGC
1772	CFBS10985	2338716	0	Patient03	DS	NSY	1	GAG
1773	CFBS10985	2339160	0	Patient03	DS	NSY	1	GCT
1774	CFBS10985	2339740	0	Patient03	DS	NSY	1	CTC
1775	CFBS11015	2344415	0	Patient03	DS	NSY	0	CGG
1776	CFBS11015	2344915	0	Patient03	DS	NSY	1	ACC
1777	CFBS11020	2346234	0	Patient03	DS	NSY	1	CTG
1778	CFBS11055	2354661	0	Patient03	DS	NSY	1	CCG
1779	CFBS11060	2355882	0	Patient03	DS	SYN	1	CTC
1780	CFBS11085	2364343	0	Patient03	DS	NSY	1	GCA
1781	CFBS11130	2370411	0	Patient03	DS	NSY	0	GGT
1782	CFBS11130	2370551	0	Patient03	DS	NSY	0	CCC
1783	CFBS11235	2389979	0	Patient03	DS	NSY	1	GAC
1784	CFBS11235	2391324	0	Patient03	DS	SYN	1	TAC
1785	CFBS11300	2401072	0	Patient03	DS	NSY	1	AGC
1786	CFBS11310	2402847	0	Patient03	DS	NSY	1	GCC
1787	CFBS11375	2412949	0	Patient03	DS	SYN	1	TTT
1788	CFBS11380	2414699	0	Patient03	DS	NSY	0	TTG
1789	CFBS11415	2423269	0	Patient03	DS	NSY	1	GCG
1790	CFBS11430	2426928	0	Patient03	DS	SYN	1	CGG
1791	CFBS11435	2428928	0	Patient03	DS	NSY	0	GAT
1792	CFBS11475	2436346	0	Patient03	DS	SYN	1	ACC
1793	CFBS11500	2442209	0	Patient03	DS	NSY	1	CGT
1794	CFBS11500-CFBS11505	2442567	0	Patient03	DS	IGR	1	-
1795	CFBS11540	2448557	0	Patient03	DS	NSY	1	ATC
1796	CFBS11550	2451799	0	Patient03	DS	SYN	0	GCG
1797	CFBS11570	2456355	0	Patient03	DS	NSY	0	GTC
1798	CFBS11595-CFBS11600	2461432	0	Patient03	DS	IGR	1	-
1799	CFBS11595-CFBS11600	2461433	0	Patient03	DS	IGR	0	-
1800	CFBS11595-CFBS11600	2461434	0	Patient03	DS	IGR	0	-
1801	CFBS11595-CFBS11600	2461436	0	Patient03	DS	IGR	0	-
1802	CFBS11595-CFBS11600	2461437	0	Patient03	DS	IGR	0	-
1803	CFBS11640-CFBS11645	2470576	0	Patient03	DS	IGR	0	-
1804	CFBS11645	2471195	0	Patient03	DS	NSY	1	GAG
1805	CFBS11720-CFBS11725	2489126	0	Patient03	DS	IGR	1	-
1806	CFBS11725	2491582	0	Patient03	DS	SYN	0	AGG
1807	CFBS11780	2505070	0	Patient03	DS	SYN	1	GCT
1808	CFBS11815-CFBS11820	2510335	0	Patient03	DS	IGR	0	-
1809	CFBS11845	2513630	0	Patient03	DS	SYN	1	AAA
1810	CFBS11850-CFBS11855	2516552	0	Patient03	DS	IGR	0	-
1811	CFBS11875	2521413	0	Patient03	DS	NSY	1	GGC
1812	CFBS11880	2522940	0	Patient03	DS	NSY	0	GGC
1813	CFBS11895	2526961	0	Patient03	DS	SYN	1	CCC
1814	CFBS11945	2533311	0	Patient03	DS	SYN	1	GAC
1815	CFBS11960	2535821	0	Patient03	DS	NSY	1	ACA
1816	CFBS11960	2536115	0	Patient03	DS	NSY	1	GCC
1817	CFBS11980	2542618	0	Patient03	DS	SYN	1	GAG
1818	CFBS12010	2545907	0	Patient03	DS	NSY	0	GTT
1819	CFBS12020	2547923	0	Patient03	DS	NSY	1	TAC
1820	CFBS12030	2549441	0	Patient03	DS	NSY	0	GGC
1821	CFBS12030	2549442	0	Patient03	DS	SYN	1	GGC
1822	CFBS12045	2553957	0	Patient03	DS	NSY	1	GTG
1823	CFBS12080	2560509	0	Patient03	DS	NSY	0	TCG
1824	CFBS12100-CFBS12105	2564635	0	Patient03	DS	IGR	0	-
1825	CFBS12165	2576493	0	Patient03	DS	NSY	1	ACG
1826	CFBS12185	2578919	0	Patient03	DS	NSY	1	AAC
1827	CFBS12215	2581838	0	Patient03	DS	NSY	0	CCC
1828	CFBS12230	2583943	0	Patient03	DS	SYN	0	CGC
1829	CFBS12235	2586047	0	Patient03	DS	SYN	1	TTG
1830	CFBS12240	2586903	0	Patient03	DS	NSY	0	CAC
1831	CFBS12240	2587083	0	Patient03	DS	NSY	0	CTG
1832	CFBS12255	2590177	0	Patient03	DS	SYN	1	ATT
1833	CFBS12295	2598127	0	Patient03	DS	SYN	1	CGG
1834	CFBS12300	2598556	0	Patient03	DS	NSY	1	ATC
1835	CFBS12310	2601021	0	Patient03	DS	NSY	0	CTG
1836	CFBS12335	2605984	0	Patient03	DS	NSY	0	TAC
1837	CFBS12355	2610123	0	Patient03	DS	SYN	0	CTA
1838	CFBS12355	2610371	0	Patient03	DS	NSY	1	TCG
1839	CFBS12370-CFBS12380	2617137	0	Patient03	DS	IGR	1	-
1840	CFBS12385	2618366	0	Patient03	DS	NSY	0	GTC
1841	CFBS12405	2623790	0	Patient03	DS	SYN	1	GCG
1842	CFBS12405	2624015	0	Patient03	DS	SYN	0	GGT
1843	CFBS12420	2625484	0	Patient03	DS	NSY	0	TGC
1844	CFBS12420	2625812	0	Patient03	DS	SYN	1	CGC
1845	CFBS12430	2628606	0	Patient03	DS	NSY	1	GCT
1846	CFBS12430	2629237	0	Patient03	DS	SYN	1	GTA
1847	CFBS12450-CFBS12455	2633531	0	Patient03	DS	IGR	0	-
1848	CFBS12460-CFBS12465	2637326	0	Patient03	DS	IGR	1	-
1849	CFBS12475	2638493	0	Patient03	DS	NSY	1	ACC
1850	CFBS12475	2638664	0	Patient03	DS	NSY	1	GCA
1851	CFBS12505	2644015	0	Patient03	DS	NSY	1	TGC
1852	CFBS12520-CFBS12525	2647816	0	Patient03	DS	IGR	1	-
1853	CFBS12570	2659905	0	Patient03	DS	SYN	1	GCT
1854	CFBS12585	2669928	0	Patient03	DS	NSY	0	CTG
1855	CFBS12650-CFBS12655	2688210	0	Patient03	DS	IGR	1	-
1856	CFBS12670	2690534	0	Patient03	DS	NSY	1	TAC
1857	CFBS12685	2693599	0	Patient03	DS	NSY	1	ACG
1858	CFBS12725	2700527	0	Patient03	DS	NSY	0	CGG
1859	CFBS12765	2707854	0	Patient03	DS	SYN	0	CCC
1860	CFBS12835	2719638	0	Patient03	DS	SYN	1	TTG
1861	CFBS12875	2725170	0	Patient03	DS	NSY	0	CGG
1862	CFBS12910	2733469	0	Patient03	DS	NSY	0	TCG
1863	CFBS12915	2734171	0	Patient03	DS	NSY	0	AGG
1864	CFBS12915	2735028	0	Patient03	DS	NSY	1	ATC
1865	CFBS12925-CFBS12930	2736590	0	Patient03	DS	IGR	1	-
1866	CFBS12930	2737106	0	Patient03	DS	SYN	1	CTA
1867	CFBS12935	2740597	0	Patient03	DS	SYN	1	CGG
1868	CFBS12965	2748019	0	Patient03	DS	NSY	0	AGG
1869	CFBS13050	2763697	0	Patient03	DS	SYN	0	GCA
1870	CFBS13060	2764977	0	Patient03	DS	NSY	1	GGT
1871	CFBS13085	2770452	0	Patient03	DS	NSY	1	GCG
1872	CFBS13090	2771258	0	Patient03	DS	SYN	1	CGT
1873	CFBS13110	2776252	0	Patient03	DS	SYN	1	ATT
1874	CFBS13135	2784337	0	Patient03	DS	SYN	0	AGG
1875	CFBS13140	2785637	0	Patient03	DS	NSY	1	GAT
1876	CFBS13145	2788349	0	Patient03	DS	NSY	0	CTC
1877	CFBS13145-CFBS13155	2788610	0	Patient03	DS	IGR	1	-
1878	CFBS13170	2794625	0	Patient03	DS	NSY	1	ATC
1879	CFBS13195	2802023	0	Patient03	DS	NSY	0	GAC
1880	CFBS13205	2802989	0	Patient03	DS	NSY	1	GCG
1881	CFBS13210	2804170	0	Patient03	DS	NSY	0	GAC
1882	CFBS13245	2812039	0	Patient03	DS	NSY	0	GTT
1883	CFBS13265	2816792	0	Patient03	DS	NSY	0	AGC
1884	CFBS13280	2820003	0	Patient03	DS	SYN	1	AAA
1885	CFBS13285	2820118	0	Patient03	DS	SYN	0	ATC
1886	CFBS13320	2825453	0	Patient03	DS	SYN	0	ACT
1887	CFBS13330	2827866	0	Patient03	DS	NSY	1	GTT
1888	CFBS13365	2833434	0	Patient03	DS	NSY	0	ATC
1889	CFBS13375	2835559	0	Patient03	DS	NSY	1	CGC
1890	CFBS13375	2841818	0	Patient03	DS	SYN	1	GAC
1891	CFBS13380-CFBS13385	2845168	0	Patient03	DS	IGR	1	-
1892	CFBS13415	2851025	0	Patient03	DS	NSY	1	TAC
1893	CFBS13480	2862288	0	Patient03	DS	SYN	1	ATC
1894	CFBS13495	2863456	0	Patient03	DS	SYN	1	CTG
1895	CFBS13540	2871237	0	Patient03	DS	NSY	0	GCG
1896	CFBS13550-CFBS13555	2873084	0	Patient03	DS	IGR	1	-
1897	CFBS13565	2876507	0	Patient03	DS	NSY	1	ACC
1898	CFBS13575	2878601	0	Patient03	DS	NSY	0	CTG
1899	CFBS13585	2881103	0	Patient03	DS	SYN	1	GAG
1900	CFBS13585	2882348	0	Patient03	DS	SYN	1	CCG
1901	CFBS13620	2893055	0	Patient03	DS	SYN	1	TAC
1902	CFBS13635-CFBS13640	2895239	0	Patient03	DS	IGR	1	-
1903	CFBS13645	2897972	0	Patient03	DS	SYN	1	AGT
1904	CFBS13685	2907624	0	Patient03	DS	SYN	1	GTG
1905	CFBS13705	2914361	0	Patient03	DS	NSY	1	CGT
1906	CFBS13735	2920495	0	Patient03	DS	NSY	1	CGC
1907	CFBS13740	2921187	0	Patient03	DS	NSY	0	GAC
1908	CFBS13830	2937780	0	Patient03	DS	SYN	1	CCT
1909	CFBS13845	2939875	0	Patient03	DS	NSY	1	GCG
1910	CFBS13870	2942763	0	Patient03	DS	NSY	1	GTC
1911	CFBS13895-CFBS13900	2947912	0	Patient03	DS	IGR	0	-
1912	CFBS13910	2950490	0	Patient03	DS	NSY	0	GCT
1913	CFBS13945	2957192	0	Patient03	DS	SYN	1	AGC
1914	CFBS13990-CFBS14015	2963731	0	Patient03	DS	IGR	1	-
1915	CFBS14105-CFBS14110	2976162	0	Patient03	DS	IGR	1	-
1916	CFBS14110-CFBS14115	2977052	0	Patient03	DS	IGR	0	-
1917	CFBS14140	2981806	0	Patient03	DS	NSY	0	GAT
1918	CFBS14170	2987418	0	Patient03	DS	SYN	1	TTG
1919	CFBS14205	2996550	0	Patient03	DS	NSY	0	GGA
1920	CFBS14235	3003269	0	Patient03	DS	NSY	1	GGT
1921	CFBS14240	3003855	0	Patient03	DS	NSY	1	GTC
1922	CFBS14245	3004428	0	Patient03	DS	NSY	1	AGG
1923	CFBS14335	3017447	0	Patient03	DS	SYN	0	AGG
1924	CFBS14340	3017769	0	Patient03	DS	NSY	1	ATC
1925	CFBS14350	3021224	0	Patient03	DS	NSY	1	GCG
1926	CFBS14375	3024594	0	Patient03	DS	NSY	1	CAT
1927	CFBS14385	3026615	0	Patient03	DS	SYN	1	CCT
1928	CFBS14400	3029863	0	Patient03	DS	NSY	0	TTC
1929	CFBS14400	3030252	0	Patient03	DS	NSY	1	ATG
1930	CFBS14400-CFBS14405	3030803	0	Patient03	DS	IGR	1	-
1931	CFBS14405	3031343	0	Patient03	DS	NSY	1	CCC
1932	CFBS14415	3033427	0	Patient03	DS	NSY	0	ATG
1933	CFBS14455	3042373	0	Patient03	DS	NSY	1	GGC
1934	CFBS14495	3050193	0	Patient03	DS	NSY	0	ACG
1935	CFBS14540	3059525	0	Patient03	DS	NSY	1	ATG
1936	CFBS14560	3062593	0	Patient03	DS	NSY	1	CCG
1937	CFBS14675	3079160	0	Patient03	DS	SYN	1	CTG
1938	CFBS14770	3098974	0	Patient03	DS	SYN	1	TGC
1939	CFBS14795-CFBS14800	3104925	0	Patient03	DS	IGR	0	-
1940	CFBS14810	3106261	0	Patient03	DS	SYN	1	TCA
1941	CFBS14825	3107662	0	Patient03	DS	NSY	1	GAC
1942	CFBS14840-CFBS14845	3110169	0	Patient03	DS	IGR	0	-
1943	CFBS14905	3121584	0	Patient03	DS	NSY	0	TGC
1944	CFBS14905	3121585	0	Patient03	DS	NSY	0	TGC
1945	CFBS14915-CFBS14920	3124136	0	Patient03	DS	IGR	1	-
1946	CFBS14920	3124442	0	Patient03	DS	NSY	0	AGG
1947	CFBS14920	3124480	0	Patient03	DS	NSY	0	TGC
1948	CFBS14920	3124481	0	Patient03	DS	NSY	0	TGC
1949	CFBS14940	3126266	0	Patient03	DS	NSY	0	TAC
1950	CFBS14965	3130923	0	Patient03	DS	SYN	1	GGA
1951	CFBS14975	3133153	0	Patient03	DS	SYN	1	GAA
1952	CFBS15010	3140442	0	Patient03	DS	NSY	1	ATC
1953	CFBS15060	3154167	0	Patient03	DS	SYN	1	TCA
1954	CFBS15085	3158697	0	Patient03	DS	NSY	0	AAG
1955	CFBS15105	3163027	0	Patient03	DS	NSY	1	CGT
1956	CFBS15120-CFBS15125	3165982	0	Patient03	DS	IGR	0	-
1957	CFBS15145	3169518	0	Patient03	DS	NSY	0	TTC
1958	CFBS15165-CFBS15170	3173170	0	Patient03	DS	IGR	1	-
1959	CFBS15175	3174086	0	Patient03	DS	NSY	1	CGT
1960	CFBS15195	3177772	0	Patient03	DS	SYN	1	GCC
1961	CFBS15250-CFBS15255	3188918	0	Patient03	DS	IGR	1	-
1962	CFBS15255	3189204	0	Patient03	DS	SYN	1	CTG
1963	CFBS15295	3197792	0	Patient03	DS	NSY	1	GTC
1964	CFBS15325	3203505	0	Patient03	DS	NSY	1	CGG
1965	CFBS15385	3216379	0	Patient03	DS	NSY	0	GCT
1966	CFBS15470	3236932	0	Patient03	DS	SYN	1	GCA
1967	CFBS15470	3237121	0	Patient03	DS	SYN	0	GCT
1968	CFBS15470	3237122	0	Patient03	DS	SYN	1	TTG
1969	CFBS15470	3238218	0	Patient03	DS	NSY	0	CGA
1970	CFBS15475	3242745	0	Patient03	DS	SYN	1	GAG
1971	CFBS15485	3255223	0	Patient03	DS	SYN	1	TCG
1972	CFBS15515	3265896	0	Patient03	DS	NSY	0	CCT
1973	CFBS15520	3273833	0	Patient03	DS	NSY	1	GCA
1974	CFBS15520	3274048	0	Patient03	DS	SYN	1	ATT
1975	CFBS15545	3282180	0	Patient03	DS	SYN	1	CTG
1976	CFBS15545-CFBS15555	3285963	0	Patient03	DS	IGR	1	-
1977	CFBS15555	3289060	0	Patient03	DS	NSY	1	ACT
1978	CFBS15575	3294165	0	Patient03	DS	NSY	1	AGG
1979	CFBS15575	3294169	0	Patient03	DS	NSY	1	TAC
1980	CFBS15600	3299373	0	Patient03	DS	SYN	1	AAA
1981	CFBS15600-CFBS15605	3299626	0	Patient03	DS	IGR	1	-
1982	CFBS15605	3299825	0	Patient03	DS	NSY	1	TGC
1983	CFBS15610-CFBS15615	3301268	0	Patient03	DS	IGR	0	-
1984	CFBS15630	3303611	0	Patient03	DS	SYN	1	GCC
1985	CFBS15640	3306154	0	Patient03	DS	NSY	0	CTG
1986	CFBS15685	3315753	0	Patient03	DS	NSY	0	CAC
1987	CFBS15725	3324905	0	Patient03	DS	NSY	0	CGG
1988	CFBS15755-CFBS15760	3332462	0	Patient03	DS	IGR	1	-
1989	CFBS15760	3332723	0	Patient03	DS	NSY	1	AGG
1990	CFBS15800	3338543	0	Patient03	DS	NSY	0	GAG
1991	CFBS15815	3342244	0	Patient03	DS	SYN	0	ACC
1992	CFBS15920	3363715	0	Patient03	DS	NSY	0	GGT
1993	CFBS15925	3364477	0	Patient03	DS	NSY	0	TGC
1994	CFBS16020	3383230	0	Patient03	DS	SYN	1	CCC
1995	CFBS16035	3385980	0	Patient03	DS	SYN	1	GGA
1996	CFBS16050	3388625	0	Patient03	DS	SYN	0	TCA
1997	CFBS16065	3392068	0	Patient03	DS	SYN	1	GCC
1998	CFBS16075	3394573	0	Patient03	DS	SYN	0	ACC
[truncated: 1,887 more rows]
