# Supplementary material for: The within-host population dynamics of Mycobacterium tuberculosis vary with treatment efficacy
Source: Genome Biol. 2017 Apr 19;18:71. doi: 10.1186/s13059-017-1196-0 (PMC5395877; doi:10.1186/s13059-017-1196-0)
Supplement: Supplementary file 5 — Published predefined gene sets. These gene sets were used for mutation enrichment analysis (Table 1 in the main text). (CSV 41 kb) [file 13059_2017_1196_MOESM5_ESM.csv]

	GENE	GENE_SET	REFERENCE	EXCLUDED
0	Rv0667	DR_associated	Farhat et al, 2013	0
1	Rv1908c	DR_associated	Farhat et al, 2013	0
2	Rv0006	DR_associated	Farhat et al, 2013	0
3	Rv3919c	DR_associated	Farhat et al, 2013	0
4	Rv3795	DR_associated	Farhat et al, 2013	0
5	Rv3854c	DR_associated	Farhat et al, 2013	0
6	Rv0682	DR_associated	Farhat et al, 2013	0
7	Rv2043c	DR_associated	Farhat et al, 2013	0
8	Rvnr01	DR_associated	Farhat et al, 2013	0
9	Rv2416c	DR_associated	Farhat et al, 2013	0
10	Rv1484	DR_associated	Farhat et al, 2013	0
11	Rv0218	DR_associated	Farhat et al, 2013	0
12	Rv0668	DR_associated	Farhat et al, 2013	0
13	Rv0746	DR_associated	Farhat et al, 2013	1
14	Rv2155c	DR_associated	Farhat et al, 2013	0
15	Rv2931	DR_associated	Farhat et al, 2013	0
16	Rv2024c	DR_associated	Farhat et al, 2013	0
17	Rv2853	DR_associated	Farhat et al, 2013	1
18	Rv0236c	DR_associated	Farhat et al, 2013	0
19	Rv3512	DR_associated	Farhat et al, 2013	1
20	Rv0192	DR_associated	Farhat et al, 2013	0
21	Rv0995	DR_associated	Farhat et al, 2013	0
22	Rv2828c	DR_associated	Farhat et al, 2013	0
23	Rv3468c	DR_associated	Farhat et al, 2013	0
24	Rv0050	DR_associated	Farhat et al, 2013	0
25	Rv0064	DR_associated	Farhat et al, 2013	0
26	Rv0109	DR_associated	Farhat et al, 2013	1
27	Rv0278c	DR_associated	Farhat et al, 2013	1
28	Rv0279c	DR_associated	Farhat et al, 2013	1
29	Rv0280	DR_associated	Farhat et al, 2013	1
30	Rv0388c	DR_associated	Farhat et al, 2013	1
31	Rv0532	DR_associated	Farhat et al, 2013	1
32	Rv0658c	DR_associated	Farhat et al, 2013	0
33	Rv0747	DR_associated	Farhat et al, 2013	1
34	Rv1319c	DR_associated	Farhat et al, 2013	0
35	Rv1446c	DR_associated	Farhat et al, 2013	0
36	Rv2082	DR_associated	Farhat et al, 2013	0
37	Rv2741	DR_associated	Farhat et al, 2013	1
38	Rv2896c	DR_associated	Farhat et al, 2013	0
39	Rv3021c	DR_associated	Farhat et al, 2013	1
40	Rv3245c	DR_associated	Farhat et al, 2013	0
41	Rv3347c	DR_associated	Farhat et al, 2013	1
42	Rv3711c	DR_associated	Farhat et al, 2013	0
43	Rv0667	DR_associated	Zhang et al, 2013	0
44	Rv0668	DR_associated	Zhang et al, 2013	0
45	Rv0682	DR_associated	Zhang et al, 2013	0
46	Rv1908c	DR_associated	Zhang et al, 2013	0
47	Rv2043c	DR_associated	Zhang et al, 2013	0
48	Rv3795	DR_associated	Zhang et al, 2013	0
49	Rv3854c	DR_associated	Zhang et al, 2013	0
50	Rv2947c	DR_associated	Zhang et al, 2013	0
51	Rv1662	DR_associated	Zhang et al, 2013	0
52	Rv0006	DR_associated	Zhang et al, 2013	0
53	Rv1058	DR_associated	Zhang et al, 2013	0
54	Rv3756c	DR_associated	Zhang et al, 2013	0
55	Rv0355c	DR_associated	Zhang et al, 2013	1
56	Rv1699	DR_associated	Zhang et al, 2013	0
57	Rv0179c	DR_associated	Zhang et al, 2013	0
58	Rv1129c	DR_associated	Zhang et al, 2013	0
59	Rv2764c	DR_associated	Zhang et al, 2013	0
60	Rv0026	DR_associated	Zhang et al, 2013	0
61	Rv2447c	DR_associated	Zhang et al, 2013	0
62	Rv0304c	DR_associated	Zhang et al, 2013	1
63	Rv2807	DR_associated	Zhang et al, 2013	0
64	Rv0323c	DR_associated	Zhang et al, 2013	0
65	Rv2100	DR_associated	Zhang et al, 2013	1
66	Rv3877	DR_associated	Zhang et al, 2013	0
67	Rv1969	DR_associated	Zhang et al, 2013	0
68	Rv3806c	DR_associated	Zhang et al, 2013	0
69	Rv0450c	DR_associated	Zhang et al, 2013	0
70	Rv2490c	DR_associated	Zhang et al, 2013	1
71	Rv0565c	DR_associated	Zhang et al, 2013	0
72	Rv2215	DR_associated	Zhang et al, 2013	0
73	Rv3794	DR_associated	Zhang et al, 2013	0
74	Rv1484	DR_associated	Zhang et al, 2013	0
75	Rv0265c	DR_associated	Zhang et al, 2013	0
76	Rv0600c	DR_associated	Zhang et al, 2013	0
77	Rv0812	DR_associated	Zhang et al, 2013	0
78	Rv1070c	DR_associated	Zhang et al, 2013	0
79	Rv1218c	DR_associated	Zhang et al, 2013	0
80	Rv1293	DR_associated	Zhang et al, 2013	0
81	Rv1885c	DR_associated	Zhang et al, 2013	0
82	Rv2608	DR_associated	Zhang et al, 2013	1
83	Rv3889c	DR_associated	Zhang et al, 2013	0
84	Rv0402c	DR_associated	Zhang et al, 2013	0
85	Rv3350c	DR_associated	Zhang et al, 2013	1
86	Rv0147	DR_associated	Zhang et al, 2013	0
87	Rv1393c	DR_associated	Zhang et al, 2013	0
88	Rv1704c	DR_associated	Zhang et al, 2013	0
89	Rv0039c	DR_associated	Zhang et al, 2013	0
90	Rv0197	DR_associated	Zhang et al, 2013	0
91	Rv1090	DR_associated	Zhang et al, 2013	0
92	Rv1112	DR_associated	Zhang et al, 2013	0
93	Rv1192	DR_associated	Zhang et al, 2013	0
94	Rv1380	DR_associated	Zhang et al, 2013	0
95	Rv2414c	DR_associated	Zhang et al, 2013	0
96	Rv2703	DR_associated	Zhang et al, 2013	0
97	Rv0063	DR_associated	Zhang et al, 2013	0
98	Rv0115	DR_associated	Zhang et al, 2013	0
99	Rv0555	DR_associated	Zhang et al, 2013	0
100	Rv0822c	DR_associated	Zhang et al, 2013	0
101	Rv1144	DR_associated	Zhang et al, 2013	0
102	Rv1655	DR_associated	Zhang et al, 2013	0
103	Rv2047c	DR_associated	Zhang et al, 2013	0
104	Rv2314c	DR_associated	Zhang et al, 2013	0
105	Rv2681	DR_associated	Zhang et al, 2013	0
106	Rv2729c	DR_associated	Zhang et al, 2013	0
107	Rv1854c	DR_associated	Zhang et al, 2013	0
108	Rv1387	DR_associated	Zhang et al, 2013	1
109	Rv1909c	DR_associated	Zhang et al, 2013	0
110	Rv1026	DR_associated	Zhang et al, 2013	0
111	Rv1526c	DR_associated	Zhang et al, 2013	0
112	Rv0014c	DR_associated	Zhang et al, 2013	0
113	Rv0291	DR_associated	Zhang et al, 2013	0
114	Rv0608	DR_associated	Zhang et al, 2013	0
115	Rv0938	DR_associated	Zhang et al, 2013	0
116	Rv1212c	DR_associated	Zhang et al, 2013	0
117	Rv1465	DR_associated	Zhang et al, 2013	0
118	Rv1659	DR_associated	Zhang et al, 2013	0
119	Rv2403c	DR_associated	Zhang et al, 2013	0
120	Rv2771c	DR_associated	Zhang et al, 2013	0
121	Rv3074	DR_associated	Zhang et al, 2013	0
122	Rv3248c	DR_associated	Zhang et al, 2013	0
123	Rv3526	DR_associated	Zhang et al, 2013	0
124	Rv0005	DR_associated	Zhang et al, 2013	0
125	Rv1181	DR_associated	Zhang et al, 2013	0
126	Rv1663	DR_associated	Zhang et al, 2013	0
127	Rv0244c	DR_associated	Zhang et al, 2013	0
128	Rv3087	DR_associated	Zhang et al, 2013	0
129	Rv2946c	DR_associated	Zhang et al, 2013	0
130	Rv2092c	DR_associated	Zhang et al, 2013	0
131	Rv2287	DR_associated	Zhang et al, 2013	0
132	Rv0646c	DR_associated	Zhang et al, 2013	0
133	Rv0859	DR_associated	Zhang et al, 2013	0
134	Rv1286	DR_associated	Zhang et al, 2013	0
135	Rv2426c	DR_associated	Zhang et al, 2013	0
136	Rv2752c	DR_associated	Zhang et al, 2013	0
137	Rv0401	DR_associated	Zhang et al, 2013	0
138	Rv0605	DR_associated	Zhang et al, 2013	1
139	Rv0949	DR_associated	Zhang et al, 2013	0
140	Rv1096	DR_associated	Zhang et al, 2013	0
141	Rv2077c	DR_associated	Zhang et al, 2013	0
142	Rv3150	DR_associated	Zhang et al, 2013	0
143	Rv3151	DR_associated	Zhang et al, 2013	0
144	Rv0243	DR_associated	Zhang et al, 2013	0
145	Rv0305c	DR_associated	Zhang et al, 2013	1
146	Rv0346c	DR_associated	Zhang et al, 2013	0
147	Rv1048c	DR_associated	Zhang et al, 2013	0
148	Rv1486c	DR_associated	Zhang et al, 2013	0
149	Rv1644	DR_associated	Zhang et al, 2013	0
150	Rv1851	DR_associated	Zhang et al, 2013	0
151	Rv2051c	DR_associated	Zhang et al, 2013	0
152	Rv2509	DR_associated	Zhang et al, 2013	0
153	Rv3564	DR_associated	Zhang et al, 2013	0
154	Rv1736c	DR_associated	Zhang et al, 2013	0
155	Rv3345c	DR_associated	Zhang et al, 2013	1
156	Rv1746	DR_associated	Zhang et al, 2013	0
157	Rv1520	DR_associated	Zhang et al, 2013	0
158	Rv1609	DR_associated	Zhang et al, 2013	0
159	Rv1696	DR_associated	Zhang et al, 2013	0
160	Rv0826	DR_associated	Zhang et al, 2013	0
161	Rv0893c	DR_associated	Zhang et al, 2013	0
162	Rv1133c	DR_associated	Zhang et al, 2013	0
163	Rv2274c	DR_associated	Zhang et al, 2013	0
164	Rv3067	DR_associated	Zhang et al, 2013	0
165	Rv3090	DR_associated	Zhang et al, 2013	0
166	Rv2590	DR_associated	Zhang et al, 2013	0
167	Rv2802c	DR_associated	Zhang et al, 2013	0
168	Rv1802	DR_associated	Zhang et al, 2013	1
169	Rv0886	DR_associated	Zhang et al, 2013	0
170	Rv1918c	DR_associated	Zhang et al, 2013	1
171	Rv3825c	DR_associated	Zhang et al, 2013	0
172	Rv0425c	DR_associated	Zhang et al, 2013	0
173	Rv2530c	DR_associated	Zhang et al, 2013	0
174	Rv3712	DR_associated	Zhang et al, 2013	0
175	Rv1917c	DR_associated	Zhang et al, 2013	1
176	Rv0404	DR_associated	Zhang et al, 2013	0
177	Rv3881c	DR_associated	Zhang et al, 2013	0
178	Rv0266c	DR_associated	Zhang et al, 2013	0
179	Rv3071	DR_associated	Zhang et al, 2013	0
180	Rv3121	DR_associated	Zhang et al, 2013	0
181	Rv1183	DR_associated	Zhang et al, 2013	0
182	Rv3343c	DR_associated	Zhang et al, 2013	1
183	Rv3894c	DR_associated	Zhang et al, 2013	0
184	Rv2101	DR_associated	Zhang et al, 2013	0
185	Rv3860	DR_associated	Zhang et al, 2013	0
186	Rv1741	DR_associated	Zhang et al, 2013	0
187	Rv2363	DR_associated	Zhang et al, 2013	0
188	Rv3311	DR_associated	Zhang et al, 2013	0
189	Rv1437	DR_associated	Zhang et al, 2013	0
190	Rv1895	DR_associated	Zhang et al, 2013	0
191	Rv2195	DR_associated	Zhang et al, 2013	0
192	Rv3299c	DR_associated	Zhang et al, 2013	0
193	Rv2080	DR_associated	Zhang et al, 2013	0
194	Rv3018c	DR_associated	Zhang et al, 2013	1
195	Rv0165c	DR_associated	Zhang et al, 2013	0
196	Rv0578c	DR_associated	Zhang et al, 2013	1
197	Rv0783c	DR_associated	Zhang et al, 2013	0
198	Rv2303c	DR_associated	Zhang et al, 2013	0
199	Rv0785	DR_associated	Zhang et al, 2013	0
200	Rv0180c	DR_associated	Zhang et al, 2013	0
201	Rv0588	DR_associated	Zhang et al, 2013	0
202	Rv1937	DR_associated	Zhang et al, 2013	0
203	Rv3862c	DR_associated	Zhang et al, 2013	0
204	Rv3347c	DR_associated	Zhang et al, 2013	1
205	Rv0031	Excluded	Coscolla et al, 2015	1
206	Rv0094c	Excluded	Coscolla et al, 2015	1
207	Rv0095c	Excluded	Coscolla et al, 2015	1
208	Rv0096	Excluded	Coscolla et al, 2015	1
209	Rv0109	Excluded	Coscolla et al, 2015	1
210	Rv0124	Excluded	Coscolla et al, 2015	1
211	Rv0151c	Excluded	Coscolla et al, 2015	1
212	Rv0152c	Excluded	Coscolla et al, 2015	1
213	Rv0159c	Excluded	Coscolla et al, 2015	1
214	Rv0160c	Excluded	Coscolla et al, 2015	1
215	Rv0256c	Excluded	Coscolla et al, 2015	1
216	Rv0278c	Excluded	Coscolla et al, 2015	1
217	Rv0279c	Excluded	Coscolla et al, 2015	1
218	Rv0280	Excluded	Coscolla et al, 2015	1
219	Rv0284	Excluded	Coscolla et al, 2015	1
220	Rv0285	Excluded	Coscolla et al, 2015	1
221	Rv0286	Excluded	Coscolla et al, 2015	1
222	Rv0297	Excluded	Coscolla et al, 2015	1
223	Rv0304c	Excluded	Coscolla et al, 2015	1
224	Rv0305c	Excluded	Coscolla et al, 2015	1
225	Rv0335c	Excluded	Coscolla et al, 2015	1
226	Rv0336	Excluded	Coscolla et al, 2015	1
227	Rv0354c	Excluded	Coscolla et al, 2015	1
228	Rv0355c	Excluded	Coscolla et al, 2015	1
229	Rv0388c	Excluded	Coscolla et al, 2015	1
230	Rv0393	Excluded	Coscolla et al, 2015	1
231	Rv0397	Excluded	Coscolla et al, 2015	1
232	Rv0442c	Excluded	Coscolla et al, 2015	1
233	Rv0453	Excluded	Coscolla et al, 2015	1
234	Rv0515	Excluded	Coscolla et al, 2015	1
235	Rv0532	Excluded	Coscolla et al, 2015	1
236	Rv0578c	Excluded	Coscolla et al, 2015	1
237	Rv0605	Excluded	Coscolla et al, 2015	1
238	Rv0606	Excluded	Coscolla et al, 2015	1
239	Rv0741	Excluded	Coscolla et al, 2015	1
240	Rv0742	Excluded	Coscolla et al, 2015	1
241	Rv0746	Excluded	Coscolla et al, 2015	1
242	Rv0747	Excluded	Coscolla et al, 2015	1
243	Rv0754	Excluded	Coscolla et al, 2015	1
244	Rv0755c	Excluded	Coscolla et al, 2015	1
245	Rv0755A	Excluded	Coscolla et al, 2015	1
246	Rv0795	Excluded	Coscolla et al, 2015	1
247	Rv0796	Excluded	Coscolla et al, 2015	1
248	Rv0797	Excluded	Coscolla et al, 2015	1
249	Rv0828c	Excluded	Coscolla et al, 2015	1
250	Rv0829	Excluded	Coscolla et al, 2015	1
251	Rv0832	Excluded	Coscolla et al, 2015	1
252	Rv0833	Excluded	Coscolla et al, 2015	1
253	Rv0834c	Excluded	Coscolla et al, 2015	1
254	Rv0849	Excluded	Coscolla et al, 2015	1
255	Rv0850	Excluded	Coscolla et al, 2015	1
256	Rv0872c	Excluded	Coscolla et al, 2015	1
257	Rv0878c	Excluded	Coscolla et al, 2015	1
258	Rv0915c	Excluded	Coscolla et al, 2015	1
259	Rv0916c	Excluded	Coscolla et al, 2015	1
260	Rv0920c	Excluded	Coscolla et al, 2015	1
261	Rv0921	Excluded	Coscolla et al, 2015	1
262	Rv0922	Excluded	Coscolla et al, 2015	1
263	Rv0977	Excluded	Coscolla et al, 2015	1
264	Rv0978c	Excluded	Coscolla et al, 2015	1
265	Rv0980c	Excluded	Coscolla et al, 2015	1
266	Rv1034c	Excluded	Coscolla et al, 2015	1
267	Rv1035c	Excluded	Coscolla et al, 2015	1
268	Rv1036c	Excluded	Coscolla et al, 2015	1
269	Rv1039c	Excluded	Coscolla et al, 2015	1
270	Rv1040c	Excluded	Coscolla et al, 2015	1
271	Rv1041c	Excluded	Coscolla et al, 2015	1
272	Rv1042c	Excluded	Coscolla et al, 2015	1
273	Rv1047	Excluded	Coscolla et al, 2015	1
274	Rv1054	Excluded	Coscolla et al, 2015	1
275	Rv1055	Excluded	Coscolla et al, 2015	1
276	Rv1067c	Excluded	Coscolla et al, 2015	1
277	Rv1068c	Excluded	Coscolla et al, 2015	1
278	Rv1087	Excluded	Coscolla et al, 2015	1
279	Rv1088	Excluded	Coscolla et al, 2015	1
280	Rv1089	Excluded	Coscolla et al, 2015	1
281	Rv1091	Excluded	Coscolla et al, 2015	1
282	Rv1128c	Excluded	Coscolla et al, 2015	1
283	Rv1135c	Excluded	Coscolla et al, 2015	1
284	Rv1148c	Excluded	Coscolla et al, 2015	1
285	Rv1149	Excluded	Coscolla et al, 2015	1
286	Rv1149-Rv1151c	Excluded	Coscolla et al, 2015	1
287	Rv1168c	Excluded	Coscolla et al, 2015	1
288	Rv1169c	Excluded	Coscolla et al, 2015	1
289	Rv1172c	Excluded	Coscolla et al, 2015	1
290	Rv1195	Excluded	Coscolla et al, 2015	1
291	Rv1196	Excluded	Coscolla et al, 2015	1
292	Rv1199c	Excluded	Coscolla et al, 2015	1
293	Rv1214c	Excluded	Coscolla et al, 2015	1
294	Rv1243c	Excluded	Coscolla et al, 2015	1
295	Rv1313c	Excluded	Coscolla et al, 2015	1
296	Rv1325c	Excluded	Coscolla et al, 2015	1
297	Rv1361c	Excluded	Coscolla et al, 2015	1
298	Rv1369c	Excluded	Coscolla et al, 2015	1
299	Rv1369c-Rv1370c	Excluded	Coscolla et al, 2015	1
300	Rv1370c	Excluded	Coscolla et al, 2015	1
301	Rv1386	Excluded	Coscolla et al, 2015	1
302	Rv1387	Excluded	Coscolla et al, 2015	1
303	Rv1396c	Excluded	Coscolla et al, 2015	1
304	Rv1430	Excluded	Coscolla et al, 2015	1
305	Rv1441c	Excluded	Coscolla et al, 2015	1
306	Rv1450c	Excluded	Coscolla et al, 2015	1
307	Rv1452c	Excluded	Coscolla et al, 2015	1
308	Rv1468c	Excluded	Coscolla et al, 2015	1
309	Rv1548c	Excluded	Coscolla et al, 2015	1
310	Rv1572c	Excluded	Coscolla et al, 2015	1
311	Rv1573	Excluded	Coscolla et al, 2015	1
312	Rv1574	Excluded	Coscolla et al, 2015	1
313	Rv1575	Excluded	Coscolla et al, 2015	1
314	Rv1576c	Excluded	Coscolla et al, 2015	1
315	Rv1577c	Excluded	Coscolla et al, 2015	1
316	Rv1578c	Excluded	Coscolla et al, 2015	1
317	Rv1579c	Excluded	Coscolla et al, 2015	1
318	Rv1580c	Excluded	Coscolla et al, 2015	1
319	Rv1581c	Excluded	Coscolla et al, 2015	1
320	Rv1582c	Excluded	Coscolla et al, 2015	1
321	Rv1583c	Excluded	Coscolla et al, 2015	1
322	Rv1584c	Excluded	Coscolla et al, 2015	1
323	Rv1585c	Excluded	Coscolla et al, 2015	1
324	Rv1586c	Excluded	Coscolla et al, 2015	1
325	Rv1587c	Excluded	Coscolla et al, 2015	1
326	Rv1588c	Excluded	Coscolla et al, 2015	1
327	Rv1646	Excluded	Coscolla et al, 2015	1
328	Rv1651c	Excluded	Coscolla et al, 2015	1
329	Rv1700	Excluded	Coscolla et al, 2015	1
330	Rv1701	Excluded	Coscolla et al, 2015	1
331	Rv1702c	Excluded	Coscolla et al, 2015	1
332	Rv1705c	Excluded	Coscolla et al, 2015	1
333	Rv1706c	Excluded	Coscolla et al, 2015	1
334	Rv1753c	Excluded	Coscolla et al, 2015	1
335	Rv1756c	Excluded	Coscolla et al, 2015	1
336	Rv1756c-Rv1757c	Excluded	Coscolla et al, 2015	1
337	Rv1757c	Excluded	Coscolla et al, 2015	1
338	Rv1759c	Excluded	Coscolla et al, 2015	1
339	Rv1763	Excluded	Coscolla et al, 2015	1
340	Rv1763-Rv1764	Excluded	Coscolla et al, 2015	1
341	Rv1764	Excluded	Coscolla et al, 2015	1
342	Rv1765A	Excluded	Coscolla et al, 2015	1
343	Rv1768	Excluded	Coscolla et al, 2015	1
344	Rv1787	Excluded	Coscolla et al, 2015	1
345	Rv1788	Excluded	Coscolla et al, 2015	1
346	Rv1789	Excluded	Coscolla et al, 2015	1
347	Rv1790	Excluded	Coscolla et al, 2015	1
348	Rv1791	Excluded	Coscolla et al, 2015	1
349	Rv1800	Excluded	Coscolla et al, 2015	1
350	Rv1801	Excluded	Coscolla et al, 2015	1
351	Rv1802	Excluded	Coscolla et al, 2015	1
352	Rv1803c	Excluded	Coscolla et al, 2015	1
353	Rv1806	Excluded	Coscolla et al, 2015	1
354	Rv1807	Excluded	Coscolla et al, 2015	1
355	Rv1808	Excluded	Coscolla et al, 2015	1
356	Rv1809	Excluded	Coscolla et al, 2015	1
357	Rv1818c	Excluded	Coscolla et al, 2015	1
358	Rv1840c	Excluded	Coscolla et al, 2015	1
359	Rv1917c	Excluded	Coscolla et al, 2015	1
360	Rv1918c	Excluded	Coscolla et al, 2015	1
361	Rv1945	Excluded	Coscolla et al, 2015	1
362	Rv1983	Excluded	Coscolla et al, 2015	1
363	Rv2013	Excluded	Coscolla et al, 2015	1
364	Rv2014	Excluded	Coscolla et al, 2015	1
365	Rv2085	Excluded	Coscolla et al, 2015	1
366	Rv2086	Excluded	Coscolla et al, 2015	1
367	Rv2087	Excluded	Coscolla et al, 2015	1
368	Rv2097c-Rv2100	Excluded	Coscolla et al, 2015	1
369	Rv2100	Excluded	Coscolla et al, 2015	1
370	Rv2105	Excluded	Coscolla et al, 2015	1
371	Rv2106	Excluded	Coscolla et al, 2015	1
372	Rv2107	Excluded	Coscolla et al, 2015	1
373	Rv2108	Excluded	Coscolla et al, 2015	1
374	Rv2123	Excluded	Coscolla et al, 2015	1
375	Rv2126c	Excluded	Coscolla et al, 2015	1
376	Rv2162c	Excluded	Coscolla et al, 2015	1
377	Rv2167c	Excluded	Coscolla et al, 2015	1
378	Rv2168c	Excluded	Coscolla et al, 2015	1
379	Rv2177c	Excluded	Coscolla et al, 2015	1
380	Rv2278	Excluded	Coscolla et al, 2015	1
381	Rv2279	Excluded	Coscolla et al, 2015	1
382	Rv2309c	Excluded	Coscolla et al, 2015	1
383	Rv2310	Excluded	Coscolla et al, 2015	1
384	Rv2328	Excluded	Coscolla et al, 2015	1
385	Rv2340c	Excluded	Coscolla et al, 2015	1
386	Rv2352c	Excluded	Coscolla et al, 2015	1
387	Rv2353c	Excluded	Coscolla et al, 2015	1
388	Rv2354	Excluded	Coscolla et al, 2015	1
389	Rv2355	Excluded	Coscolla et al, 2015	1
390	Rv2356c	Excluded	Coscolla et al, 2015	1
391	Rv2371	Excluded	Coscolla et al, 2015	1
392	Rv2396	Excluded	Coscolla et al, 2015	1
393	Rv2408	Excluded	Coscolla et al, 2015	1
394	Rv2424c	Excluded	Coscolla et al, 2015	1
395	Rv2429	Excluded	Coscolla et al, 2015	1
396	Rv2430c	Excluded	Coscolla et al, 2015	1
397	Rv2431c	Excluded	Coscolla et al, 2015	1
398	Rv2479c	Excluded	Coscolla et al, 2015	1
399	Rv2480c	Excluded	Coscolla et al, 2015	1
400	Rv2487c	Excluded	Coscolla et al, 2015	1
401	Rv2490c	Excluded	Coscolla et al, 2015	1
402	Rv2512c	Excluded	Coscolla et al, 2015	1
403	Rv2519	Excluded	Coscolla et al, 2015	1
404	Rv2591	Excluded	Coscolla et al, 2015	1
405	Rv2608	Excluded	Coscolla et al, 2015	1
406	Rv2614A	Excluded	Coscolla et al, 2015	1
407	Rv2615c	Excluded	Coscolla et al, 2015	1
408	Rv2634c	Excluded	Coscolla et al, 2015	1
409	Rv2645	Excluded	Coscolla et al, 2015	1
410	Rv2646	Excluded	Coscolla et al, 2015	1
411	Rv2647	Excluded	Coscolla et al, 2015	1
412	Rv2648	Excluded	Coscolla et al, 2015	1
413	Rv2649	Excluded	Coscolla et al, 2015	1
414	Rv2650c	Excluded	Coscolla et al, 2015	1
415	Rv2651c	Excluded	Coscolla et al, 2015	1
416	Rv2652c	Excluded	Coscolla et al, 2015	1
417	Rv2653c	Excluded	Coscolla et al, 2015	1
418	Rv2654c	Excluded	Coscolla et al, 2015	1
419	Rv2655c	Excluded	Coscolla et al, 2015	1
420	Rv2656c	Excluded	Coscolla et al, 2015	1
421	Rv2657c	Excluded	Coscolla et al, 2015	1
422	Rv2658c	Excluded	Coscolla et al, 2015	1
423	Rv2659c	Excluded	Coscolla et al, 2015	1
424	Rv2666	Excluded	Coscolla et al, 2015	1
425	Rv2741	Excluded	Coscolla et al, 2015	1
426	Rv2768c	Excluded	Coscolla et al, 2015	1
427	Rv2769c	Excluded	Coscolla et al, 2015	1
428	Rv2770c	Excluded	Coscolla et al, 2015	1
429	Rv2791c	Excluded	Coscolla et al, 2015	1
430	Rv2792c	Excluded	Coscolla et al, 2015	1
431	Rv2810c	Excluded	Coscolla et al, 2015	1
432	Rv2812	Excluded	Coscolla et al, 2015	1
433	Rv2814c	Excluded	Coscolla et al, 2015	1
434	Rv2815c	Excluded	Coscolla et al, 2015	1
435	Rv2853	Excluded	Coscolla et al, 2015	1
436	Rv2885c	Excluded	Coscolla et al, 2015	1
437	Rv2886c	Excluded	Coscolla et al, 2015	1
438	Rv2891	Excluded	Coscolla et al, 2015	1
439	Rv2892c	Excluded	Coscolla et al, 2015	1
440	Rv2893	Excluded	Coscolla et al, 2015	1
441	Rv2894c	Excluded	Coscolla et al, 2015	1
442	Rv2943	Excluded	Coscolla et al, 2015	1
443	Rv2943A	Excluded	Coscolla et al, 2015	1
444	Rv2944	Excluded	Coscolla et al, 2015	1
445	Rv2961	Excluded	Coscolla et al, 2015	1
446	Rv2977c	Excluded	Coscolla et al, 2015	1
447	Rv2978c	Excluded	Coscolla et al, 2015	1
448	Rv2979c	Excluded	Coscolla et al, 2015	1
449	Rv3018c	Excluded	Coscolla et al, 2015	1
450	Rv3018A	Excluded	Coscolla et al, 2015	1
451	Rv3021c	Excluded	Coscolla et al, 2015	1
452	Rv3022c	Excluded	Coscolla et al, 2015	1
453	Rv3022A	Excluded	Coscolla et al, 2015	1
454	Rv3023c	Excluded	Coscolla et al, 2015	1
455	Rv3097c	Excluded	Coscolla et al, 2015	1
456	Rv3115	Excluded	Coscolla et al, 2015	1
457	Rv3125c	Excluded	Coscolla et al, 2015	1
458	Rv3135	Excluded	Coscolla et al, 2015	1
459	Rv3136	Excluded	Coscolla et al, 2015	1
460	Rv3144c	Excluded	Coscolla et al, 2015	1
461	Rv3159c	Excluded	Coscolla et al, 2015	1
462	Rv3184	Excluded	Coscolla et al, 2015	1
463	Rv3185	Excluded	Coscolla et al, 2015	1
464	Rv3186	Excluded	Coscolla et al, 2015	1
465	Rv3187	Excluded	Coscolla et al, 2015	1
466	Rv3191c	Excluded	Coscolla et al, 2015	1
467	Rv3325	Excluded	Coscolla et al, 2015	1
468	Rv3326	Excluded	Coscolla et al, 2015	1
469	Rv3327	Excluded	Coscolla et al, 2015	1
470	Rv3343c	Excluded	Coscolla et al, 2015	1
471	Rv3344c	Excluded	Coscolla et al, 2015	1
472	Rv3345c	Excluded	Coscolla et al, 2015	1
473	Rv3347c	Excluded	Coscolla et al, 2015	1
474	Rv3348	Excluded	Coscolla et al, 2015	1
475	Rv3349c	Excluded	Coscolla et al, 2015	1
476	Rv3350c	Excluded	Coscolla et al, 2015	1
477	Rv3367	Excluded	Coscolla et al, 2015	1
478	Rv3380c	Excluded	Coscolla et al, 2015	1
479	Rv3380c-Rv3381c	Excluded	Coscolla et al, 2015	1
480	Rv3381c	Excluded	Coscolla et al, 2015	1
481	Rv3386	Excluded	Coscolla et al, 2015	1
482	Rv3387	Excluded	Coscolla et al, 2015	1
483	Rv3388	Excluded	Coscolla et al, 2015	1
484	Rv3425	Excluded	Coscolla et al, 2015	1
485	Rv3426	Excluded	Coscolla et al, 2015	1
486	Rv3427c	Excluded	Coscolla et al, 2015	1
487	Rv3428c	Excluded	Coscolla et al, 2015	1
488	Rv3429	Excluded	Coscolla et al, 2015	1
489	Rv3430c	Excluded	Coscolla et al, 2015	1
490	Rv3431c	Excluded	Coscolla et al, 2015	1
491	Rv3466	Excluded	Coscolla et al, 2015	1
492	Rv3467	Excluded	Coscolla et al, 2015	1
493	Rv3474	Excluded	Coscolla et al, 2015	1
494	Rv3475	Excluded	Coscolla et al, 2015	1
495	Rv3477	Excluded	Coscolla et al, 2015	1
496	Rv3478	Excluded	Coscolla et al, 2015	1
497	Rv3507	Excluded	Coscolla et al, 2015	1
498	Rv3508	Excluded	Coscolla et al, 2015	1
499	Rv3511	Excluded	Coscolla et al, 2015	1
500	Rv3512	Excluded	Coscolla et al, 2015	1
501	Rv3514	Excluded	Coscolla et al, 2015	1
502	Rv3532	Excluded	Coscolla et al, 2015	1
503	Rv3533c	Excluded	Coscolla et al, 2015	1
504	Rv3539	Excluded	Coscolla et al, 2015	1
505	Rv3558	Excluded	Coscolla et al, 2015	1
506	Rv3589	Excluded	Coscolla et al, 2015	1
507	Rv3590c	Excluded	Coscolla et al, 2015	1
508	Rv3595c	Excluded	Coscolla et al, 2015	1
509	Rv3621c	Excluded	Coscolla et al, 2015	1
510	Rv3622c	Excluded	Coscolla et al, 2015	1
511	Rv3636	Excluded	Coscolla et al, 2015	1
512	Rv3637	Excluded	Coscolla et al, 2015	1
513	Rv3638	Excluded	Coscolla et al, 2015	1
514	Rv3640c	Excluded	Coscolla et al, 2015	1
515	Rv3650	Excluded	Coscolla et al, 2015	1
516	Rv3652	Excluded	Coscolla et al, 2015	1
517	Rv3653	Excluded	Coscolla et al, 2015	1
518	Rv3737	Excluded	Coscolla et al, 2015	1
519	Rv3738c	Excluded	Coscolla et al, 2015	1
520	Rv3739c	Excluded	Coscolla et al, 2015	1
521	Rv3746c	Excluded	Coscolla et al, 2015	1
522	Rv3750c	Excluded	Coscolla et al, 2015	1
523	Rv3751	Excluded	Coscolla et al, 2015	1
524	Rv3770A	Excluded	Coscolla et al, 2015	1
525	Rv3770B	Excluded	Coscolla et al, 2015	1
526	Rv3798	Excluded	Coscolla et al, 2015	1
527	Rv3812	Excluded	Coscolla et al, 2015	1
528	Rv3826	Excluded	Coscolla et al, 2015	1
529	Rv3827c	Excluded	Coscolla et al, 2015	1
530	Rv3828c	Excluded	Coscolla et al, 2015	1
531	Rv3844	Excluded	Coscolla et al, 2015	1
532	Rv3872	Excluded	Coscolla et al, 2015	1
533	Rv3873	Excluded	Coscolla et al, 2015	1
534	Rv3892c	Excluded	Coscolla et al, 2015	1
535	Rv3893c	Excluded	Coscolla et al, 2015	1
536	Rv0035	Antigens	Coscolla et al, 2015	0
537	Rv0056	Antigens	Coscolla et al, 2015	0
538	Rv0068	Antigens	Coscolla et al, 2015	0
539	Rv0110	Antigens	Coscolla et al, 2015	0
540	Rv0125	Antigens	Coscolla et al, 2015	0
541	Rv0129c	Antigens	Coscolla et al, 2015	0
542	Rv0142	Antigens	Coscolla et al, 2015	0
543	Rv0171	Antigens	Coscolla et al, 2015	0
544	Rv0191	Antigens	Coscolla et al, 2015	0
545	Rv0192A	Antigens	Coscolla et al, 2015	0
546	Rv0198c	Antigens	Coscolla et al, 2015	0
547	Rv0200	Antigens	Coscolla et al, 2015	0
548	Rv0206c	Antigens	Coscolla et al, 2015	0
549	Rv0221	Antigens	Coscolla et al, 2015	0
550	Rv0222	Antigens	Coscolla et al, 2015	0
551	Rv0244c	Antigens	Coscolla et al, 2015	0
552	Rv0249c	Antigens	Coscolla et al, 2015	0
553	Rv0284	Antigens	Coscolla et al, 2015	1
554	Rv0288	Antigens	Coscolla et al, 2015	0
555	Rv0289	Antigens	Coscolla et al, 2015	0
556	Rv0290	Antigens	Coscolla et al, 2015	0
557	Rv0291	Antigens	Coscolla et al, 2015	0
558	Rv0292	Antigens	Coscolla et al, 2015	0
559	Rv0293c	Antigens	Coscolla et al, 2015	0
560	Rv0294	Antigens	Coscolla et al, 2015	0
561	Rv0295c	Antigens	Coscolla et al, 2015	0
562	Rv0298	Antigens	Coscolla et al, 2015	0
563	Rv0299	Antigens	Coscolla et al, 2015	0
564	Rv0309	Antigens	Coscolla et al, 2015	0
565	Rv0339c	Antigens	Coscolla et al, 2015	0
566	Rv0341	Antigens	Coscolla et al, 2015	0
567	Rv0350	Antigens	Coscolla et al, 2015	0
568	Rv0371c	Antigens	Coscolla et al, 2015	0
569	Rv0372c	Antigens	Coscolla et al, 2015	0
570	Rv0418	Antigens	Coscolla et al, 2015	0
571	Rv0440	Antigens	Coscolla et al, 2015	0
572	Rv0447c	Antigens	Coscolla et al, 2015	0
573	Rv0508	Antigens	Coscolla et al, 2015	0
574	Rv0522	Antigens	Coscolla et al, 2015	0
575	Rv0529	Antigens	Coscolla et al, 2015	0
576	Rv0544c	Antigens	Coscolla et al, 2015	0
577	Rv0551c	Antigens	Coscolla et al, 2015	0
578	Rv0589	Antigens	Coscolla et al, 2015	0
579	Rv0593	Antigens	Coscolla et al, 2015	0
580	Rv0637	Antigens	Coscolla et al, 2015	0
581	Rv0640	Antigens	Coscolla et al, 2015	0
582	Rv0667	Antigens	Coscolla et al, 2015	0
583	Rv0670	Antigens	Coscolla et al, 2015	0
584	Rv0690c	Antigens	Coscolla et al, 2015	0
585	Rv0691c	Antigens	Coscolla et al, 2015	0
586	Rv0693	Antigens	Coscolla et al, 2015	0
587	Rv0694	Antigens	Coscolla et al, 2015	0
588	Rv0703	Antigens	Coscolla et al, 2015	0
589	Rv0773c	Antigens	Coscolla et al, 2015	0
590	Rv0776c	Antigens	Coscolla et al, 2015	0
591	Rv0777	Antigens	Coscolla et al, 2015	0
592	Rv0787	Antigens	Coscolla et al, 2015	0
593	Rv0853c	Antigens	Coscolla et al, 2015	0
594	Rv0854	Antigens	Coscolla et al, 2015	0
595	Rv0890c	Antigens	Coscolla et al, 2015	0
596	Rv0894	Antigens	Coscolla et al, 2015	0
597	Rv0934	Antigens	Coscolla et al, 2015	0
598	Rv0956	Antigens	Coscolla et al, 2015	0
599	Rv0959	Antigens	Coscolla et al, 2015	0
600	Rv0985c	Antigens	Coscolla et al, 2015	0
601	Rv0987	Antigens	Coscolla et al, 2015	0
602	Rv0988	Antigens	Coscolla et al, 2015	0
603	Rv0993	Antigens	Coscolla et al, 2015	0
604	Rv1027c	Antigens	Coscolla et al, 2015	0
605	Rv1028c	Antigens	Coscolla et al, 2015	0
606	Rv1036c	Antigens	Coscolla et al, 2015	1
607	Rv1045	Antigens	Coscolla et al, 2015	0
608	Rv1114	Antigens	Coscolla et al, 2015	0
609	Rv1157c	Antigens	Coscolla et al, 2015	0
610	Rv1174c	Antigens	Coscolla et al, 2015	0
611	Rv1184c	Antigens	Coscolla et al, 2015	0
612	Rv1185c	Antigens	Coscolla et al, 2015	0
613	Rv1186c	Antigens	Coscolla et al, 2015	0
614	Rv1187	Antigens	Coscolla et al, 2015	0
615	Rv1188	Antigens	Coscolla et al, 2015	0
616	Rv1210	Antigens	Coscolla et al, 2015	0
617	Rv1242	Antigens	Coscolla et al, 2015	0
618	Rv1255c	Antigens	Coscolla et al, 2015	0
619	Rv1256c	Antigens	Coscolla et al, 2015	0
620	Rv1270c	Antigens	Coscolla et al, 2015	0
621	Rv1280c	Antigens	Coscolla et al, 2015	0
622	Rv1286	Antigens	Coscolla et al, 2015	0
623	Rv1291c	Antigens	Coscolla et al, 2015	0
624	Rv1297	Antigens	Coscolla et al, 2015	0
625	Rv1300	Antigens	Coscolla et al, 2015	0
626	Rv1301	Antigens	Coscolla et al, 2015	0
627	Rv1307	Antigens	Coscolla et al, 2015	0
628	Rv1308	Antigens	Coscolla et al, 2015	0
629	Rv1310	Antigens	Coscolla et al, 2015	0
630	Rv1311	Antigens	Coscolla et al, 2015	0
631	Rv1312	Antigens	Coscolla et al, 2015	0
632	Rv1317c	Antigens	Coscolla et al, 2015	0
633	Rv1334	Antigens	Coscolla et al, 2015	0
634	Rv1339	Antigens	Coscolla et al, 2015	0
635	Rv1366	Antigens	Coscolla et al, 2015	0
636	Rv1367c	Antigens	Coscolla et al, 2015	0
637	Rv1382	Antigens	Coscolla et al, 2015	0
638	Rv1405c	Antigens	Coscolla et al, 2015	0
639	Rv1410c	Antigens	Coscolla et al, 2015	0
640	Rv1420	Antigens	Coscolla et al, 2015	0
641	Rv1431	Antigens	Coscolla et al, 2015	0
642	Rv1436	Antigens	Coscolla et al, 2015	0
643	Rv1453	Antigens	Coscolla et al, 2015	0
644	Rv1461	Antigens	Coscolla et al, 2015	0
645	Rv1490	Antigens	Coscolla et al, 2015	0
646	Rv1493	Antigens	Coscolla et al, 2015	0
647	Rv1503c	Antigens	Coscolla et al, 2015	0
648	Rv1513	Antigens	Coscolla et al, 2015	0
649	Rv1518	Antigens	Coscolla et al, 2015	0
650	Rv1523	Antigens	Coscolla et al, 2015	0
651	Rv1535	Antigens	Coscolla et al, 2015	0
652	Rv1565c	Antigens	Coscolla et al, 2015	0
653	Rv1568	Antigens	Coscolla et al, 2015	0
654	Rv1614	Antigens	Coscolla et al, 2015	0
655	Rv1617	Antigens	Coscolla et al, 2015	0
656	Rv1623c	Antigens	Coscolla et al, 2015	0
657	Rv1639c	Antigens	Coscolla et al, 2015	0
658	Rv1641	Antigens	Coscolla et al, 2015	0
659	Rv1642	Antigens	Coscolla et al, 2015	0
660	Rv1694	Antigens	Coscolla et al, 2015	0
661	Rv1733c	Antigens	Coscolla et al, 2015	0
662	Rv1734c	Antigens	Coscolla et al, 2015	0
663	Rv1737c	Antigens	Coscolla et al, 2015	0
664	Rv1769	Antigens	Coscolla et al, 2015	0
665	Rv1785c	Antigens	Coscolla et al, 2015	0
666	Rv1813c	Antigens	Coscolla et al, 2015	0
667	Rv1844c	Antigens	Coscolla et al, 2015	0
668	Rv1860	Antigens	Coscolla et al, 2015	0
669	Rv1866	Antigens	Coscolla et al, 2015	0
670	Rv1870c	Antigens	Coscolla et al, 2015	0
671	Rv1871c	Antigens	Coscolla et al, 2015	0
672	Rv1872c	Antigens	Coscolla et al, 2015	0
673	Rv1873	Antigens	Coscolla et al, 2015	0
674	Rv1876	Antigens	Coscolla et al, 2015	0
675	Rv1877	Antigens	Coscolla et al, 2015	0
676	Rv1879	Antigens	Coscolla et al, 2015	0
677	Rv1885c	Antigens	Coscolla et al, 2015	0
678	Rv1886c	Antigens	Coscolla et al, 2015	0
679	Rv1908c	Antigens	Coscolla et al, 2015	0
680	Rv1926c	Antigens	Coscolla et al, 2015	0
681	Rv1965	Antigens	Coscolla et al, 2015	0
682	Rv1977	Antigens	Coscolla et al, 2015	0
683	Rv1979c	Antigens	Coscolla et al, 2015	0
684	Rv1980c	Antigens	Coscolla et al, 2015	0
685	Rv1985c	Antigens	Coscolla et al, 2015	0
686	Rv1986	Antigens	Coscolla et al, 2015	0
687	Rv1987	Antigens	Coscolla et al, 2015	0
688	Rv1997	Antigens	Coscolla et al, 2015	0
689	Rv2004c	Antigens	Coscolla et al, 2015	0
690	Rv2006	Antigens	Coscolla et al, 2015	0
691	Rv2029c	Antigens	Coscolla et al, 2015	0
692	Rv2030c	Antigens	Coscolla et al, 2015	0
693	Rv2031c	Antigens	Coscolla et al, 2015	0
694	Rv2034	Antigens	Coscolla et al, 2015	0
695	Rv2069	Antigens	Coscolla et al, 2015	0
696	Rv2074	Antigens	Coscolla et al, 2015	0
697	Rv2094c	Antigens	Coscolla et al, 2015	0
698	Rv2096c	Antigens	Coscolla et al, 2015	0
699	Rv2119	Antigens	Coscolla et al, 2015	0
700	Rv2122c	Antigens	Coscolla et al, 2015	0
701	Rv2182c	Antigens	Coscolla et al, 2015	0
702	Rv2190c	Antigens	Coscolla et al, 2015	0
703	Rv2191	Antigens	Coscolla et al, 2015	0
704	Rv2200c	Antigens	Coscolla et al, 2015	0
705	Rv2215	Antigens	Coscolla et al, 2015	0
706	Rv2220	Antigens	Coscolla et al, 2015	0
707	Rv2223c	Antigens	Coscolla et al, 2015	0
708	Rv2226	Antigens	Coscolla et al, 2015	0
709	Rv2273	Antigens	Coscolla et al, 2015	0
710	Rv2290	Antigens	Coscolla et al, 2015	0
711	Rv2376c	Antigens	Coscolla et al, 2015	0
712	Rv2460c	Antigens	Coscolla et al, 2015	0
713	Rv2476c	Antigens	Coscolla et al, 2015	0
714	Rv2495c	Antigens	Coscolla et al, 2015	0
715	Rv2531c	Antigens	Coscolla et al, 2015	0
716	Rv2567	Antigens	Coscolla et al, 2015	0
717	Rv2572c	Antigens	Coscolla et al, 2015	0
718	Rv2574	Antigens	Coscolla et al, 2015	0
719	Rv2575	Antigens	Coscolla et al, 2015	0
720	Rv2576c	Antigens	Coscolla et al, 2015	0
721	Rv2609c	Antigens	Coscolla et al, 2015	0
722	Rv2627c	Antigens	Coscolla et al, 2015	0
723	Rv2628	Antigens	Coscolla et al, 2015	0
724	Rv2684	Antigens	Coscolla et al, 2015	0
725	Rv2715	Antigens	Coscolla et al, 2015	0
726	Rv2736c	Antigens	Coscolla et al, 2015	0
727	Rv2780	Antigens	Coscolla et al, 2015	0
728	Rv2819c	Antigens	Coscolla et al, 2015	0
729	Rv2823c	Antigens	Coscolla et al, 2015	0
730	Rv2855	Antigens	Coscolla et al, 2015	0
731	Rv2861c	Antigens	Coscolla et al, 2015	0
732	Rv2865	Antigens	Coscolla et al, 2015	0
733	Rv2867c	Antigens	Coscolla et al, 2015	0
734	Rv2868c	Antigens	Coscolla et al, 2015	0
735	Rv2869c	Antigens	Coscolla et al, 2015	0
736	Rv2873	Antigens	Coscolla et al, 2015	0
737	Rv2874	Antigens	Coscolla et al, 2015	0
738	Rv2875	Antigens	Coscolla et al, 2015	0
739	Rv2878c	Antigens	Coscolla et al, 2015	0
740	Rv2881c	Antigens	Coscolla et al, 2015	0
741	Rv2903c	Antigens	Coscolla et al, 2015	0
742	Rv2932	Antigens	Coscolla et al, 2015	0
743	Rv2945c	Antigens	Coscolla et al, 2015	0
744	Rv2954c	Antigens	Coscolla et al, 2015	0
745	Rv2955c	Antigens	Coscolla et al, 2015	0
746	Rv2957	Antigens	Coscolla et al, 2015	0
747	Rv2958c	Antigens	Coscolla et al, 2015	0
748	Rv2963	Antigens	Coscolla et al, 2015	0
749	Rv2984	Antigens	Coscolla et al, 2015	0
750	Rv2987c	Antigens	Coscolla et al, 2015	0
751	Rv2988c	Antigens	Coscolla et al, 2015	0
752	Rv2994	Antigens	Coscolla et al, 2015	0
753	Rv2996c	Antigens	Coscolla et al, 2015	0
754	Rv2997	Antigens	Coscolla et al, 2015	0
755	Rv2999	Antigens	Coscolla et al, 2015	0
756	Rv3001c	Antigens	Coscolla et al, 2015	0
757	Rv3002c	Antigens	Coscolla et al, 2015	0
758	Rv3003c	Antigens	Coscolla et al, 2015	0
759	Rv3004	Antigens	Coscolla et al, 2015	0
760	Rv3006	Antigens	Coscolla et al, 2015	0
761	Rv3007c	Antigens	Coscolla et al, 2015	0
762	Rv3010c	Antigens	Coscolla et al, 2015	0
763	Rv3012c	Antigens	Coscolla et al, 2015	0
764	Rv3014c	Antigens	Coscolla et al, 2015	0
765	Rv3015c	Antigens	Coscolla et al, 2015	0
766	Rv3017c	Antigens	Coscolla et al, 2015	0
767	Rv3019c	Antigens	Coscolla et al, 2015	0
768	Rv3020c	Antigens	Coscolla et al, 2015	0
769	Rv3024c	Antigens	Coscolla et al, 2015	0
770	Rv3025c	Antigens	Coscolla et al, 2015	0
771	Rv3026c	Antigens	Coscolla et al, 2015	0
772	Rv3028c	Antigens	Coscolla et al, 2015	0
773	Rv3029c	Antigens	Coscolla et al, 2015	0
774	Rv3031	Antigens	Coscolla et al, 2015	0
775	Rv3032	Antigens	Coscolla et al, 2015	0
776	Rv3035	Antigens	Coscolla et al, 2015	0
777	Rv3061c	Antigens	Coscolla et al, 2015	0
778	Rv3062	Antigens	Coscolla et al, 2015	0
779	Rv3101c	Antigens	Coscolla et al, 2015	0
780	Rv3106	Antigens	Coscolla et al, 2015	0
781	Rv3109	Antigens	Coscolla et al, 2015	0
782	Rv3142c	Antigens	Coscolla et al, 2015	0
783	Rv3143	Antigens	Coscolla et al, 2015	0
784	Rv3146	Antigens	Coscolla et al, 2015	0
785	Rv3173c	Antigens	Coscolla et al, 2015	0
786	Rv3189	Antigens	Coscolla et al, 2015	0
787	Rv3201c	Antigens	Coscolla et al, 2015	0
788	Rv3207c	Antigens	Coscolla et al, 2015	0
789	Rv3219	Antigens	Coscolla et al, 2015	0
790	Rv3232c	Antigens	Coscolla et al, 2015	0
791	Rv3247c	Antigens	Coscolla et al, 2015	0
792	Rv3267	Antigens	Coscolla et al, 2015	0
793	Rv3268	Antigens	Coscolla et al, 2015	0
794	Rv3282	Antigens	Coscolla et al, 2015	0
795	Rv3285	Antigens	Coscolla et al, 2015	0
796	Rv3296	Antigens	Coscolla et al, 2015	0
797	Rv3298c	Antigens	Coscolla et al, 2015	0
798	Rv3330	Antigens	Coscolla et al, 2015	0
799	Rv3333c	Antigens	Coscolla et al, 2015	0
800	Rv3370c	Antigens	Coscolla et al, 2015	0
801	Rv3378c	Antigens	Coscolla et al, 2015	0
802	Rv3392c	Antigens	Coscolla et al, 2015	0
803	Rv3393	Antigens	Coscolla et al, 2015	0
804	Rv3407	Antigens	Coscolla et al, 2015	0
805	Rv3418c	Antigens	Coscolla et al, 2015	0
806	Rv3419c	Antigens	Coscolla et al, 2015	0
807	Rv3431c	Antigens	Coscolla et al, 2015	1
808	Rv3497c	Antigens	Coscolla et al, 2015	0
809	Rv3498c	Antigens	Coscolla et al, 2015	0
810	Rv3499c	Antigens	Coscolla et al, 2015	0
811	Rv3500c	Antigens	Coscolla et al, 2015	0
812	Rv3598c	Antigens	Coscolla et al, 2015	0
813	Rv3615c	Antigens	Coscolla et al, 2015	0
814	Rv3616c	Antigens	Coscolla et al, 2015	0
815	Rv3617	Antigens	Coscolla et al, 2015	0
816	Rv3634c	Antigens	Coscolla et al, 2015	0
817	Rv3689	Antigens	Coscolla et al, 2015	0
818	Rv3693	Antigens	Coscolla et al, 2015	0
819	Rv3737	Antigens	Coscolla et al, 2015	1
820	Rv3763	Antigens	Coscolla et al, 2015	0
821	Rv3775	Antigens	Coscolla et al, 2015	0
822	Rv3803c	Antigens	Coscolla et al, 2015	0
823	Rv3804c	Antigens	Coscolla et al, 2015	0
824	Rv3823c	Antigens	Coscolla et al, 2015	0
825	Rv3824c	Antigens	Coscolla et al, 2015	0
826	Rv3825c	Antigens	Coscolla et al, 2015	0
827	Rv3834c	Antigens	Coscolla et al, 2015	0
828	Rv3839	Antigens	Coscolla et al, 2015	0
829	Rv3846	Antigens	Coscolla et al, 2015	0
830	Rv3847	Antigens	Coscolla et al, 2015	0
831	Rv3856c	Antigens	Coscolla et al, 2015	0
832	Rv3859c	Antigens	Coscolla et al, 2015	0
833	Rv3871	Antigens	Coscolla et al, 2015	0
834	Rv3874	Antigens	Coscolla et al, 2015	0
835	Rv3875	Antigens	Coscolla et al, 2015	0
836	Rv3876	Antigens	Coscolla et al, 2015	0
837	Rv3878	Antigens	Coscolla et al, 2015	0
838	Rv3879c	Antigens	Coscolla et al, 2015	0
839	Rv3883c	Antigens	Coscolla et al, 2015	0
840	Rv2428	DR_genes	Walker et al, 2015	0
841	Rv1483	DR_genes	Walker et al, 2015	0
842	Rv1484	DR_genes	Walker et al, 2015	0
843	Rv1908c	DR_genes	Walker et al, 2015	0
844	Rv0667	DR_genes	Walker et al, 2015	0
845	Rv3795	DR_genes	Walker et al, 2015	0
846	Rv1630	DR_genes	Walker et al, 2015	0
847	Rv2043c	DR_genes	Walker et al, 2015	0
848	Rv0006	DR_genes	Walker et al, 2015	0
849	Rv0682	DR_genes	Walker et al, 2015	0
850	Rv3919c	DR_genes	Walker et al, 2015	0
851	Rv1694	DR_genes	Walker et al, 2015	0
852	Rv2416	DR_genes	Walker et al, 2015	0
853	Rv0129c	Mycolate_superpathway	O'Neill et al, 2015	0
854	Rv0161	Mycolate_superpathway	O'Neill et al, 2015	0
855	Rv0242c	Mycolate_superpathway	O'Neill et al, 2015	0
856	Rv0405	Mycolate_superpathway	O'Neill et al, 2015	0
857	Rv0469	Mycolate_superpathway	O'Neill et al, 2015	0
858	Rv0470c	Mycolate_superpathway	O'Neill et al, 2015	0
859	Rv0503c	Mycolate_superpathway	O'Neill et al, 2015	0
860	Rv0533c	Mycolate_superpathway	O'Neill et al, 2015	0
861	Rv0635	Mycolate_superpathway	O'Neill et al, 2015	0
862	Rv0636	Mycolate_superpathway	O'Neill et al, 2015	0
863	Rv0637	Mycolate_superpathway	O'Neill et al, 2015	0
864	Rv0642c	Mycolate_superpathway	O'Neill et al, 2015	0
865	Rv0643c	Mycolate_superpathway	O'Neill et al, 2015	0
866	Rv0644c	Mycolate_superpathway	O'Neill et al, 2015	0
867	Rv0645c	Mycolate_superpathway	O'Neill et al, 2015	0
868	Rv0904c	Mycolate_superpathway	O'Neill et al, 2015	0
869	Rv0973c	Mycolate_superpathway	O'Neill et al, 2015	0
870	Rv0974c	Mycolate_superpathway	O'Neill et al, 2015	0
871	Rv1141c	Mycolate_superpathway	O'Neill et al, 2015	0
872	Rv1142c	Mycolate_superpathway	O'Neill et al, 2015	0
873	Rv1273c	Mycolate_superpathway	O'Neill et al, 2015	0
874	Rv1350	Mycolate_superpathway	O'Neill et al, 2015	0
875	Rv1483	Mycolate_superpathway	O'Neill et al, 2015	0
876	Rv1484	Mycolate_superpathway	O'Neill et al, 2015	0
877	Rv1527c	Mycolate_superpathway	O'Neill et al, 2015	0
878	Rv1661	Mycolate_superpathway	O'Neill et al, 2015	0
879	Rv1662	Mycolate_superpathway	O'Neill et al, 2015	0
880	Rv1886c	Mycolate_superpathway	O'Neill et al, 2015	0
881	Rv2006	Mycolate_superpathway	O'Neill et al, 2015	0
882	Rv2048c	Mycolate_superpathway	O'Neill et al, 2015	0
883	Rv2243	Mycolate_superpathway	O'Neill et al, 2015	0
884	Rv2245	Mycolate_superpathway	O'Neill et al, 2015	0
885	Rv2246	Mycolate_superpathway	O'Neill et al, 2015	0
886	Rv2247	Mycolate_superpathway	O'Neill et al, 2015	0
887	Rv2381c	Mycolate_superpathway	O'Neill et al, 2015	0
888	Rv2509	Mycolate_superpathway	O'Neill et al, 2015	0
889	Rv2524c	Mycolate_superpathway	O'Neill et al, 2015	0
890	Rv2857c	Mycolate_superpathway	O'Neill et al, 2015	0
891	Rv2933	Mycolate_superpathway	O'Neill et al, 2015	0
892	Rv2935	Mycolate_superpathway	O'Neill et al, 2015	0
893	Rv2940c	Mycolate_superpathway	O'Neill et al, 2015	0
894	Rv2946c	Mycolate_superpathway	O'Neill et al, 2015	0
895	Rv3280	Mycolate_superpathway	O'Neill et al, 2015	0
896	Rv3281	Mycolate_superpathway	O'Neill et al, 2015	0
897	Rv3285	Mycolate_superpathway	O'Neill et al, 2015	0
898	Rv3372	Mycolate_superpathway	O'Neill et al, 2015	0
899	Rv3392c	Mycolate_superpathway	O'Neill et al, 2015	0
900	Rv3400	Mycolate_superpathway	O'Neill et al, 2015	0
901	Rv3799c	Mycolate_superpathway	O'Neill et al, 2015	0
902	Rv3800c	Mycolate_superpathway	O'Neill et al, 2015	0
903	Rv3801c	Mycolate_superpathway	O'Neill et al, 2015	0
904	Rv3803c	Mycolate_superpathway	O'Neill et al, 2015	0
905	Rv3804c	Mycolate_superpathway	O'Neill et al, 2015	0
906	Rv3825c	Mycolate_superpathway	O'Neill et al, 2015	0
